# Supplementary material for: Bis(μ-4,4′′-difluoro-1,1′:3′,1′′-terphenyl-2′-carboxylato-κ2 O:O′)bis[aqua(4,4′′-di­fluoro-1,1′:3′,1′′-terphenyl-2′-carboxyl­ato-κO)(pyridine-κN)cobalt(II)] diethyl ether disolvate
Source: Acta Crystallogr Sect E Struct Rep Online. 2012 Sep 15;68(Pt 10):m1264–5. doi: 10.1107/S1600536812038391 (PMC3470148; doi:10.1107/S1600536812038391)
Supplement: Supplementary file 1 [file e-68-m1264-sup1.cif]

##############################################################################
#                                                                            #
# This CIF contains the data in a paper accepted for publication in          #
# Acta Crystallographica Section E. It conforms to the requirements of       #
# Notes for Authors for Acta Crystallographica Section E, and has been       #
# peer reviewed under the auspices of the IUCr Commission on Journals.       #
#                                                                            #
# Full details of the Crystallographic Information File format               #
# are given in the paper "The Crystallographic Information File (CIF):       #
# a New Standard Archive File for Crystallography" by S. R. Hall, F. H.      #
# Allen and I. D. Brown [Acta Cryst. (1991), A47, 655-685].                  #
#                                                                            #
# The current version of the core CIF dictionary is obtainable from          #
# ftp://ftp.iucr.org/pub/cif_core.dic.                                       #
#                                                                            #
# Software is freely available for graphical display of the structure(s)     #
# in this CIF. For information consult the CIF software page                 #
# http://www.iucr.org/resources/cif/software.                                #
#                                                                            #
# This file may be used for bona fide research purposes within the           #
# scientific community so long as proper attribution is given to the journal # 
# article from which it was obtained.                                        #
#                                                                            #
##############################################################################
data_I
_audit_creation_method     SHELXL-97
_chemical_name_systematic
;\
Bis(\m-4,4''-difluoro-1,1':3',1''-terphenyl-2'-carboxylato-
\k^2^<i>O</i>:<i>O</i>')bis[aqua(4,4''-difluoro-1,1':3',1''-terphenyl-
2'-carboxylato-\k<i>O</i>)(pyridine-\k<i>N</i>)cobalt(II)]
diethyl ether disolvate
;
_chemical_name_common     ?
_chemical_formula_moiety     'C86 H58 Co2 F8 N2 O10 , 2(C4 H10 O)'
_chemical_formula_sum     'C94 H78 Co2 F8 N2 O12'
_chemical_formula_iupac
                          '[Co2 (C19 H11 F2 O2)4 (C5 H5 N)2 (H2 O)2], 2C4 H10 O'
_chemical_formula_weight     1697.44
_chemical_melting_point     ?
_symmetry_cell_setting     triclinic
_symmetry_space_group_name_H-M     'P -1'
_symmetry_space_group_name_Hall     '-P 1'
loop_
    _symmetry_equiv_pos_as_xyz
    'x, y, z'
    '-x, -y, -z'
_cell_length_a     12.0347(16)
_cell_length_b     14.0597(18)
_cell_length_c     14.3547(18)
_cell_angle_alpha     113.199(3)
_cell_angle_beta     91.182(3)
_cell_angle_gamma     113.336(3)
_cell_volume     2004.4(4)
_cell_formula_units_Z     1
_cell_measurement_reflns_used     3108
_cell_measurement_theta_min     2.24
_cell_measurement_theta_max     24.32
_cell_measurement_temperature     200(2)
_exptl_crystal_description     'block'
_exptl_crystal_colour     'pink'
_exptl_crystal_size_max     0.24
_exptl_crystal_size_mid     0.16
_exptl_crystal_size_min     0.10
_exptl_crystal_density_diffrn     1.406
_exptl_crystal_density_meas     ?
_exptl_crystal_density_method     'not measured'
_exptl_crystal_F_000     878
_exptl_absorpt_coefficient_mu     0.498
_exptl_absorpt_correction_type     multi-scan
_exptl_absorpt_process_details     '(SADABS; Bruker, 2000)'
_exptl_absorpt_correction_T_min     0.403
_exptl_absorpt_correction_T_max     1
_exptl_special_details     ?
_diffrn_ambient_temperature     200(2)
_diffrn_radiation_type     MoK\a
_diffrn_radiation_wavelength     0.71073
_diffrn_radiation_source     'sealed tube'
_diffrn_radiation_monochromator     'graphite'
_diffrn_measurement_device_type     'Bruker SMART CCD area-detector'
_diffrn_measurement_method     'phi and omega scans'
_diffrn_detector_area_resol_mean     ?
_diffrn_reflns_number     15130
_diffrn_reflns_av_R_equivalents     0.0415
_diffrn_reflns_av_sigmaI/netI     0.1067
_diffrn_reflns_theta_min     1.58
_diffrn_reflns_theta_max     28.36
_diffrn_reflns_theta_full     28.36
_diffrn_measured_fraction_theta_max     0.984
_diffrn_measured_fraction_theta_full     0.984
_diffrn_reflns_limit_h_min     -16
_diffrn_reflns_limit_h_max     15
_diffrn_reflns_limit_k_min     -18
_diffrn_reflns_limit_k_max     17
_diffrn_reflns_limit_l_min     -14
_diffrn_reflns_limit_l_max     19
_diffrn_standards_number     ?
_diffrn_standards_interval_count     ?
_diffrn_standards_interval_time     ?
_diffrn_standards_decay_%     ?
_refine_special_details
;
Refinement of <i>F</i>^2^ against ALL reflections. The weighted <i>R</i>-factor
<i>wR</i> and goodness of fit <i>S</i> are based on <i>F</i>^2^, conventional
<i>R</i>-factors <i>R</i> are based on <i>F</i>, with <i>F</i> set to zero for
negative <i>F</i>^2^. The threshold expression of <i>F</i>^2^ >
\s(<i>F</i>^2^) is used only for calculating <i>R</i>-factors(gt) <i>etc</i>.
and is not relevant to the choice of reflections for refinement.
<i>R</i>-factors based on <i>F</i>^2^ are statistically about twice as large
as those based on <i>F</i>, and <i>R</i>- factors based on ALL data will be
even larger.
;
_reflns_number_total     9861
_reflns_number_gt     4923
_reflns_threshold_expression     >2sigma(I)
_refine_ls_structure_factor_coef     Fsqd
_refine_ls_matrix_type     full
_refine_ls_R_factor_all     0.1592
_refine_ls_R_factor_gt     0.0709
_refine_ls_wR_factor_gt     0.1529
_refine_ls_wR_factor_ref     0.2387
_refine_ls_goodness_of_fit_ref     1.058
_refine_ls_restrained_S_all     1.058
_refine_ls_number_reflns     9861
_refine_ls_number_parameters     539
_refine_ls_number_restraints     0
_refine_ls_hydrogen_treatment     mixed
_refine_ls_weighting_scheme     calc
_refine_ls_weighting_details
         'calc w=1/[\s^2^(Fo^2^)+(0.0806P)^2^+3.4487P] where P=(Fo^2^+2Fc^2^)/3'
_atom_sites_solution_hydrogens     geom
_atom_sites_solution_primary     direct
_atom_sites_solution_secondary     difmap
_refine_ls_shift/su_max     0.000
_refine_ls_shift/su_mean     0.000
_refine_diff_density_max     0.828
_refine_diff_density_min     -1.684
_refine_ls_extinction_method     none
_refine_ls_extinction_coef     ?
loop_
    _atom_type_symbol
    _atom_type_description
    _atom_type_scat_dispersion_real
    _atom_type_scat_dispersion_imag
    _atom_type_scat_source
    'C' 'C' 0.0033 0.0016
                         'International Tables Vol C Tables 4.2.6.8 and 6.1.1.4'
    'H' 'H' 0.0000 0.0000
                         'International Tables Vol C Tables 4.2.6.8 and 6.1.1.4'
    'N' 'N' 0.0061 0.0033
                         'International Tables Vol C Tables 4.2.6.8 and 6.1.1.4'
    'O' 'O' 0.0106 0.0060
                         'International Tables Vol C Tables 4.2.6.8 and 6.1.1.4'
    'F' 'F' 0.0171 0.0103
                         'International Tables Vol C Tables 4.2.6.8 and 6.1.1.4'
    'Co' 'Co' 0.3494 0.9721
                         'International Tables Vol C Tables 4.2.6.8 and 6.1.1.4'
_computing_data_collection     '<i>SMART</i>  (Bruker, 2000)'
_computing_cell_refinement     '<i>SAINT</i>  (Bruker, 2000)'
_computing_data_reduction     '<i>SAINT</i>  (Bruker, 2000)'
_computing_structure_solution     '<i>SHELXS97</i> (Sheldrick, 2008)'
_computing_structure_refinement     '<i>SHELXL97</i> (Sheldrick, 2008)'
_computing_molecular_graphics     'SHELXTL (Sheldrick, 2008)'
_computing_publication_material     'SHELXTL (Sheldrick, 2008)'
loop_
    _atom_site_type_symbol
    _atom_site_label
    _atom_site_fract_x
    _atom_site_fract_y
    _atom_site_fract_z
    _atom_site_U_iso_or_equiv
    _atom_site_adp_type
    _atom_site_calc_flag
    _atom_site_refinement_flags
    _atom_site_occupancy
    _atom_site_symmetry_multiplicity
    _atom_site_disorder_assembly
    _atom_site_disorder_group
    Co Co1 0.60580(6) 0.59297(6) 0.60114(5) 0.0361(2) Uani d . 1 1 . .
    O O5 0.4457(3) 0.4290(3) 0.5772(3) 0.0395(8) Uani d . 1 1 . .
    H H5 0.4256 0.4347 0.6342 0.059 Uiso calc R 1 1 . .
    O O2 0.4692(3) 0.6439(3) 0.6041(2) 0.0379(8) Uani d . 1 1 . .
    N N1 0.7461(4) 0.7539(3) 0.6268(3) 0.0371(9) Uani d . 1 1 . .
    O O3 0.6498(3) 0.6358(3) 0.7548(2) 0.0387(8) Uani d . 1 1 . .
    O O4 0.6902(3) 0.4936(3) 0.5279(2) 0.0381(8) Uani d . 1 1 . .
    C C1 0.3618(5) 0.6013(4) 0.5535(4) 0.0354(11) Uani d . 1 1 . .
    C C29 0.8383(5) 0.7648(5) 0.5777(4) 0.0516(14) Uani d . 1 1 . .
    H H29 0.8413 0.6972 0.5283 0.062 Uiso calc R 1 1 . .
    O O6 0.4785(3) 0.5124(3) 0.7781(3) 0.0457(9) Uani d . 1 1 . .
    C C25 0.2179(5) 0.4920(5) 0.6837(4) 0.0466(13) Uani d . 1 1 . .
    H H25 0.3031 0.5443 0.7098 0.056 Uiso calc R 1 1 . .
    C C22 0.2740(6) 0.8489(5) 0.6312(4) 0.0545(15) Uani d . 1 1 . .
    H H22 0.3024 0.9217 0.6300 0.065 Uiso calc R 1 1 . .
    C C24 0.1389(5) 0.5206(5) 0.6390(4) 0.0422(12) Uani d . 1 1 . .
    C C19 0.1880(5) 0.6339(5) 0.6338(4) 0.0462(13) Uani d . 1 1 . .
    C C3 0.5839(5) 0.5962(4) 0.8106(4) 0.0369(11) Uani d . 1 1 . .
    C C10 0.6781(5) 0.4879(5) 0.9112(4) 0.0410(12) Uani d . 1 1 . .
    C C26 0.4369(5) 0.8181(5) 0.5376(4) 0.0452(13) Uani d . 1 1 . .
    C C21 0.3327(5) 0.7785(5) 0.5877(4) 0.0440(13) Uani d . 1 1 . .
    C C4 0.6390(4) 0.6573(4) 0.9245(4) 0.0365(11) Uani d . 1 1 . .
    C C8 0.7213(5) 0.6549(5) 1.0786(4) 0.0528(15) Uani d . 1 1 . .
    H H8 0.7450 0.6165 1.1109 0.063 Uiso calc R 1 1 . .
    C C13 0.7536(5) 0.4762(5) 0.8393(4) 0.0504(14) Uani d . 1 1 . .
    H H13 0.7966 0.5380 0.8220 0.061 Uiso calc R 1 1 . .
    C C7 0.7322(6) 0.7639(5) 1.1381(4) 0.0543(15) Uani d . 1 1 . .
    H H7 0.7640 0.8000 1.2107 0.065 Uiso calc R 1 1 . .
    C C14 0.6089(5) 0.8327(4) 0.9435(4) 0.0421(12) Uani d . 1 1 . .
    C C18 0.4481(6) 0.8445(5) 0.8503(4) 0.0503(14) Uani d . 1 1 . .
    H H18 0.3672 0.8101 0.8097 0.060 Uiso calc R 1 1 . .
    C C17 0.6448(6) 1.0092(5) 0.9324(5) 0.0564(15) Uani d . 1 1 . .
    H H17 0.6983 1.0869 0.9478 0.068 Uiso calc R 1 1 . .
    C C5 0.6501(5) 0.7689(5) 0.9859(4) 0.0413(12) Uani d . 1 1 . .
    C C20 0.2899(5) 0.6711(4) 0.5899(4) 0.0387(12) Uani d . 1 1 . .
    C C9 0.6757(5) 0.6000(4) 0.9712(4) 0.0402(12) Uani d . 1 1 . .
    C C16 0.6841(5) 0.9464(5) 0.9671(4) 0.0504(14) Uani d . 1 1 . .
    H H16 0.7650 0.9826 1.0083 0.060 Uiso calc R 1 1 . .
    C C15 0.4889(5) 0.7821(5) 0.8853(4) 0.0455(13) Uani d . 1 1 . .
    H H15 0.4347 0.7045 0.8696 0.055 Uiso calc R 1 1 . .
    C C12 0.6227(6) 0.2921(5) 0.8832(5) 0.0562(15) Uani d . 1 1 . .
    H H12 0.5763 0.2278 0.8964 0.067 Uiso calc R 1 1 . .
    C C23 0.1297(6) 0.7061(6) 0.6760(4) 0.0572(16) Uani d . 1 1 . .
    H H23 0.0593 0.6815 0.7047 0.069 Uiso calc R 1 1 . .
    C C11 0.6128(5) 0.3943(5) 0.9315(5) 0.0519(14) Uani d . 1 1 . .
    H H11 0.5602 0.4005 0.9797 0.062 Uiso calc R 1 1 . .
    C C6 0.6975(5) 0.8205(5) 1.0934(4) 0.0489(14) Uani d . 1 1 . .
    H H6 0.7054 0.8956 1.1354 0.059 Uiso calc R 1 1 . .
    C C28 0.7429(5) 0.8496(4) 0.6971(4) 0.0505(14) Uani d . 1 1 . .
    H H28 0.6764 0.8423 0.7325 0.061 Uiso calc R 1 1 . .
    F F1 0.4869(4) 1.0186(3) 0.8430(3) 0.0703(10) Uani d . 1 1 . .
    F F3 0.0045(4) 0.2143(3) 0.6617(3) 0.0938(14) Uani d . 1 1 . .
    F F2 0.7149(4) 0.1870(3) 0.7706(3) 0.0806(12) Uani d . 1 1 . .
    C C45 0.1733(6) 0.3890(5) 0.6903(4) 0.0535(15) Uani d . 1 1 . .
    H H45 0.2273 0.3682 0.7185 0.064 Uiso calc R 1 1 . .
    C C39 0.0140(5) 0.4445(6) 0.6039(4) 0.0536(15) Uani d . 1 1 . .
    H H39 -0.0409 0.4638 0.5750 0.064 Uiso calc R 1 1 . .
    C C34 0.4377(6) 0.7469(5) 0.4357(4) 0.0508(14) Uani d . 1 1 . .
    H H34 0.3704 0.6728 0.3985 0.061 Uiso calc R 1 1 . .
    C C44 0.5280(6) 0.9570(5) 0.8759(4) 0.0499(14) Uani d . 1 1 . .
    C C41 0.0492(7) 0.3168(5) 0.6554(5) 0.0603(17) Uani d . 1 1 . .
    C C38 0.5357(6) 0.7841(5) 0.3893(4) 0.0565(16) Uani d . 1 1 . .
    H H38 0.5355 0.7364 0.3204 0.068 Uiso calc R 1 1 . .
    C C42 0.7665(6) 0.3747(5) 0.7925(4) 0.0581(16) Uani d . 1 1 . .
    H H42 0.8199 0.3672 0.7451 0.070 Uiso calc R 1 1 . .
    C C40 -0.0312(6) 0.3408(6) 0.6105(5) 0.0632(17) Uani d . 1 1 . .
    H H40 -0.1162 0.2875 0.5846 0.076 Uiso calc R 1 1 . .
    C C36 0.6355(6) 0.9644(5) 0.5419(5) 0.0586(16) Uani d . 1 1 . .
    H H36 0.7029 1.0389 0.5771 0.070 Uiso calc R 1 1 . .
    C C37 0.6318(7) 0.8897(5) 0.4439(5) 0.0579(16) Uani d . 1 1 . .
    C C43 0.7007(6) 0.2865(5) 0.8166(5) 0.0547(15) Uani d . 1 1 . .
    C C33 0.1753(6) 0.8128(6) 0.6754(5) 0.0643(18) Uani d . 1 1 . .
    H H33 0.1374 0.8622 0.7064 0.077 Uiso calc R 1 1 . .
    C C35 0.5366(6) 0.9270(5) 0.5876(5) 0.0577(16) Uani d . 1 1 . .
    H H35 0.5370 0.9775 0.6553 0.069 Uiso calc R 1 1 . .
    C C32 0.9283(6) 0.9697(6) 0.6685(6) 0.0684(19) Uani d . 1 1 . .
    H H32 0.9912 1.0440 0.6831 0.082 Uiso calc R 1 1 . .
    C C31 0.8321(6) 0.9566(5) 0.7190(5) 0.0620(17) Uani d . 1 1 . .
    H H31 0.8275 1.0226 0.7696 0.074 Uiso calc R 1 1 . .
    C C30 0.9310(6) 0.8715(6) 0.5956(5) 0.0635(17) Uani d . 1 1 . .
    H H30 0.9957 0.8769 0.5582 0.076 Uiso calc R 1 1 . .
    F F4 0.7304(4) 0.9255(3) 0.3996(3) 0.0778(11) Uani d . 1 1 . .
    O O7 0.0379(4) 0.7330(4) 0.9186(3) 0.0700(12) Uani d . 1 1 . .
    C C47 -0.0130(6) 0.8100(6) 0.9638(5) 0.0666(18) Uani d . 1 1 . .
    H H47A 0.0462 0.8774 1.0263 0.080 Uiso calc R 1 1 . .
    H H47B -0.0898 0.7718 0.9848 0.080 Uiso calc R 1 1 . .
    C C46 -0.0415(7) 0.8488(6) 0.8852(5) 0.078(2) Uani d . 1 1 . .
    H H46A 0.0350 0.8869 0.8650 0.117 Uiso calc R 1 1 . .
    H H46B -0.0772 0.9029 0.9159 0.117 Uiso calc R 1 1 . .
    H H46C -0.1006 0.7817 0.8238 0.117 Uiso calc R 1 1 . .
    C C48 0.0575(7) 0.6834(6) 0.9825(5) 0.075(2) Uani d . 1 1 . .
    H H48A -0.0216 0.6417 0.9989 0.090 Uiso calc R 1 1 . .
    H H48B 0.1163 0.7441 1.0483 0.090 Uiso calc R 1 1 . .
    C C49 0.1097(7) 0.6012(7) 0.9234(6) 0.083(2) Uani d . 1 1 . .
    H H49A 0.0526 0.5437 0.8570 0.125 Uiso calc R 1 1 . .
    H H49B 0.1204 0.5622 0.9641 0.125 Uiso calc R 1 1 . .
    H H49C 0.1899 0.6441 0.9109 0.125 Uiso calc R 1 1 . .
    H H2 0.461(8) 0.368(8) 0.558(7) 0.13(3) Uiso d . 1 1 . .
loop_
    _atom_site_aniso_label
    _atom_site_aniso_U_11
    _atom_site_aniso_U_22
    _atom_site_aniso_U_33
    _atom_site_aniso_U_12
    _atom_site_aniso_U_13
    _atom_site_aniso_U_23
    Co1 0.0396(4) 0.0341(4) 0.0313(3) 0.0161(3) 0.0051(3) 0.0114(3)
    O5 0.037(2) 0.036(2) 0.0378(19) 0.0103(17) 0.0062(16) 0.0154(16)
    O2 0.041(2) 0.0329(18) 0.0312(17) 0.0115(16) -0.0016(15) 0.0108(15)
    N1 0.038(2) 0.038(2) 0.032(2) 0.013(2) 0.0040(18) 0.0151(19)
    O3 0.041(2) 0.047(2) 0.0231(16) 0.0160(17) 0.0015(14) 0.0142(15)
    O4 0.042(2) 0.039(2) 0.0347(18) 0.0213(17) 0.0067(15) 0.0138(16)
    C1 0.049(3) 0.030(3) 0.029(2) 0.018(2) 0.008(2) 0.015(2)
    C29 0.051(3) 0.048(3) 0.050(3) 0.020(3) 0.014(3) 0.018(3)
    O6 0.037(2) 0.042(2) 0.042(2) 0.0055(17) 0.0018(16) 0.0152(17)
    C25 0.046(3) 0.052(3) 0.036(3) 0.019(3) 0.005(2) 0.016(3)
    C22 0.063(4) 0.053(4) 0.055(3) 0.033(3) 0.012(3) 0.024(3)
    C24 0.047(3) 0.047(3) 0.027(2) 0.020(3) 0.014(2) 0.011(2)
    C19 0.046(3) 0.049(3) 0.036(3) 0.024(3) 0.002(2) 0.010(2)
    C3 0.043(3) 0.042(3) 0.031(2) 0.020(3) 0.007(2) 0.020(2)
    C10 0.036(3) 0.044(3) 0.039(3) 0.016(2) 0.004(2) 0.015(2)
    C26 0.065(4) 0.037(3) 0.036(3) 0.030(3) 0.005(3) 0.011(2)
    C21 0.059(3) 0.045(3) 0.037(3) 0.033(3) 0.011(3) 0.016(2)
    C4 0.035(3) 0.036(3) 0.034(2) 0.015(2) 0.009(2) 0.011(2)
    C8 0.061(4) 0.066(4) 0.033(3) 0.030(3) 0.008(3) 0.022(3)
    C13 0.050(3) 0.054(4) 0.042(3) 0.020(3) 0.011(3) 0.018(3)
    C7 0.062(4) 0.058(4) 0.031(3) 0.028(3) 0.006(3) 0.007(3)
    C14 0.047(3) 0.031(3) 0.039(3) 0.014(2) 0.009(2) 0.010(2)
    C18 0.064(4) 0.049(3) 0.040(3) 0.034(3) 0.007(3) 0.014(3)
    C17 0.064(4) 0.037(3) 0.068(4) 0.022(3) 0.028(3) 0.023(3)
    C5 0.040(3) 0.045(3) 0.032(3) 0.013(2) 0.011(2) 0.016(2)
    C20 0.045(3) 0.047(3) 0.030(2) 0.027(3) 0.004(2) 0.016(2)
    C9 0.040(3) 0.044(3) 0.037(3) 0.019(2) 0.012(2) 0.017(2)
    C16 0.048(3) 0.039(3) 0.050(3) 0.014(3) 0.015(3) 0.011(3)
    C15 0.050(3) 0.037(3) 0.043(3) 0.017(3) 0.005(3) 0.013(2)
    C12 0.056(4) 0.048(4) 0.067(4) 0.026(3) 0.013(3) 0.025(3)
    C23 0.054(4) 0.066(4) 0.054(3) 0.037(3) 0.010(3) 0.018(3)
    C11 0.049(3) 0.056(4) 0.062(4) 0.025(3) 0.019(3) 0.034(3)
    C6 0.055(3) 0.049(3) 0.035(3) 0.022(3) 0.007(3) 0.013(3)
    C28 0.056(4) 0.029(3) 0.047(3) 0.016(3) 0.008(3) 0.002(2)
    F1 0.111(3) 0.061(2) 0.065(2) 0.055(2) 0.026(2) 0.0334(19)
    F3 0.112(4) 0.066(3) 0.101(3) 0.022(3) 0.042(3) 0.051(3)
    F2 0.091(3) 0.055(2) 0.084(3) 0.044(2) 0.009(2) 0.008(2)
    C45 0.060(4) 0.057(4) 0.045(3) 0.023(3) 0.018(3) 0.027(3)
    C39 0.042(3) 0.074(4) 0.040(3) 0.024(3) 0.015(3) 0.020(3)
    C34 0.075(4) 0.045(3) 0.038(3) 0.032(3) 0.005(3) 0.018(3)
    C44 0.076(4) 0.047(3) 0.041(3) 0.040(3) 0.024(3) 0.020(3)
    C41 0.073(5) 0.049(4) 0.057(4) 0.018(3) 0.029(3) 0.029(3)
    C38 0.087(5) 0.049(4) 0.043(3) 0.039(4) 0.016(3) 0.020(3)
    C42 0.060(4) 0.058(4) 0.045(3) 0.027(3) 0.015(3) 0.010(3)
    C40 0.057(4) 0.062(4) 0.052(4) 0.011(3) 0.021(3) 0.022(3)
    C36 0.071(4) 0.043(3) 0.056(4) 0.021(3) 0.015(3) 0.021(3)
    C37 0.082(5) 0.053(4) 0.051(3) 0.035(4) 0.024(3) 0.029(3)
    C43 0.054(4) 0.044(3) 0.056(4) 0.025(3) 0.003(3) 0.009(3)
    C33 0.079(5) 0.068(4) 0.065(4) 0.055(4) 0.017(4) 0.024(4)
    C35 0.081(5) 0.047(4) 0.043(3) 0.031(3) 0.009(3) 0.014(3)
    C32 0.053(4) 0.047(4) 0.086(5) 0.000(3) -0.007(4) 0.034(4)
    C31 0.067(4) 0.036(3) 0.065(4) 0.016(3) 0.003(3) 0.013(3)
    C30 0.055(4) 0.057(4) 0.074(4) 0.014(3) 0.017(3) 0.035(4)
    F4 0.101(3) 0.070(3) 0.078(3) 0.041(2) 0.045(2) 0.043(2)
    O7 0.074(3) 0.083(3) 0.062(3) 0.043(3) 0.019(2) 0.033(3)
    C47 0.050(4) 0.059(4) 0.067(4) 0.014(3) 0.014(3) 0.015(3)
    C46 0.070(5) 0.083(5) 0.071(5) 0.042(4) -0.003(4) 0.018(4)
    C48 0.061(4) 0.081(5) 0.068(4) 0.020(4) 0.001(4) 0.031(4)
    C49 0.077(5) 0.100(6) 0.072(5) 0.047(5) 0.008(4) 0.029(4)
_geom_special_details
;
All e.s.d.'s (except the e.s.d. in the dihedral angle between two l.s. planes)
are estimated using the full covariance matrix. The cell e.s.d.'s are taken
into account individually in the estimation of e.s.d.'s in distances, angles
and torsion angles; correlations between e.s.d.'s in cell parameters are only
used when they are defined by crystal symmetry. An approximate (isotropic)
treatment of cell e.s.d.'s is used for estimating e.s.d.'s involving l.s.
planes.
;
loop_
    _geom_bond_atom_site_label_1
    _geom_bond_atom_site_label_2
    _geom_bond_site_symmetry_2
    _geom_bond_distance
    _geom_bond_publ_flag
    Co1 O4 . 2.025(3) y
    Co1 O2 . 2.032(3) y
    Co1 O3 . 2.040(3) y
    Co1 N1 . 2.097(4) y
    Co1 O5 . 2.230(4) y
    O5 H5 . 0.8400 ?
    O5 H2 . 0.89(9) ?
    O2 C1 . 1.250(6) ?
    N1 C29 . 1.317(7) ?
    N1 C28 . 1.342(6) ?
    O3 C3 . 1.267(6) ?
    O4 C1 2_666 1.273(5) ?
    C1 O4 2_666 1.273(5) ?
    C1 C20 . 1.507(7) ?
    C29 C30 . 1.385(8) ?
    C29 H29 . 0.9500 ?
    O6 O6 1 0.000(8) ?
    O6 C3 . 1.255(6) ?
    C25 C45 . 1.375(8) ?
    C25 C24 . 1.400(7) ?
    C25 H25 . 0.9500 ?
    C22 C33 . 1.371(9) ?
    C22 C21 . 1.398(7) ?
    C22 H22 . 0.9500 ?
    C24 C39 . 1.388(8) ?
    C24 C19 . 1.498(8) ?
    C19 C20 . 1.399(7) ?
    C19 C23 . 1.409(7) ?
    C3 O6 1 1.255(6) ?
    C3 C4 . 1.499(7) ?
    C10 C11 . 1.389(7) ?
    C10 C13 . 1.394(7) ?
    C10 C9 . 1.481(7) ?
    C26 C35 . 1.394(8) ?
    C26 C34 . 1.413(7) ?
    C26 C21 . 1.483(8) ?
    C21 C20 . 1.403(7) ?
    C4 C9 . 1.411(7) ?
    C4 C5 . 1.413(7) ?
    C8 C7 . 1.378(8) ?
    C8 C9 . 1.401(7) ?
    C8 H8 . 0.9500 ?
    C13 C42 . 1.392(8) ?
    C13 H13 . 0.9500 ?
    C7 C6 . 1.370(8) ?
    C7 H7 . 0.9500 ?
    C14 C16 . 1.380(7) ?
    C14 C15 . 1.399(7) ?
    C14 C5 . 1.480(7) ?
    C18 C44 . 1.373(8) ?
    C18 C15 . 1.393(7) ?
    C18 H18 . 0.9500 ?
    C17 C44 . 1.356(8) ?
    C17 C16 . 1.385(8) ?
    C17 H17 . 0.9500 ?
    C5 C6 . 1.409(7) ?
    C16 H16 . 0.9500 ?
    C15 H15 . 0.9500 ?
    C12 C43 . 1.356(8) ?
    C12 C11 . 1.383(8) ?
    C12 H12 . 0.9500 ?
    C23 C33 . 1.381(9) ?
    C23 H23 . 0.9500 ?
    C11 H11 . 0.9500 ?
    C6 H6 . 0.9500 ?
    C28 C31 . 1.360(8) ?
    C28 H28 . 0.9500 ?
    F1 C44 . 1.367(6) ?
    F3 C41 . 1.366(7) ?
    F2 C43 . 1.374(6) ?
    C45 C41 . 1.372(8) ?
    C45 H45 . 0.9500 ?
    C39 C40 . 1.384(9) ?
    C39 H39 . 0.9500 ?
    C34 C38 . 1.387(8) ?
    C34 H34 . 0.9500 ?
    C41 C40 . 1.366(9) ?
    C38 C37 . 1.357(9) ?
    C38 H38 . 0.9500 ?
    C42 C43 . 1.363(9) ?
    C42 H42 . 0.9500 ?
    C40 H40 . 0.9500 ?
    C36 C37 . 1.372(8) ?
    C36 C35 . 1.389(9) ?
    C36 H36 . 0.9500 ?
    C37 F4 . 1.369(7) ?
    C33 H33 . 0.9500 ?
    C35 H35 . 0.9500 ?
    C32 C31 . 1.369(9) ?
    C32 C30 . 1.379(9) ?
    C32 H32 . 0.9500 ?
    C31 H31 . 0.9500 ?
    C30 H30 . 0.9500 ?
    O7 C47 . 1.398(7) ?
    O7 C48 . 1.418(8) ?
    C47 C46 . 1.519(9) ?
    C47 H47A . 0.9900 ?
    C47 H47B . 0.9900 ?
    C46 H46A . 0.9800 ?
    C46 H46B . 0.9800 ?
    C46 H46C . 0.9800 ?
    C48 C49 . 1.508(9) ?
    C48 H48A . 0.9900 ?
    C48 H48B . 0.9900 ?
    C49 H49A . 0.9800 ?
    C49 H49B . 0.9800 ?
    C49 H49C . 0.9800 ?
loop_
    _geom_angle_atom_site_label_1
    _geom_angle_atom_site_label_2
    _geom_angle_atom_site_label_3
    _geom_angle_site_symmetry_1
    _geom_angle_site_symmetry_3
    _geom_angle
    _geom_angle_publ_flag
    O4 Co1 O2 . . 151.94(13) ?
    O4 Co1 O3 . . 106.05(13) ?
    O2 Co1 O3 . . 99.17(13) ?
    O4 Co1 N1 . . 98.68(15) ?
    O2 Co1 N1 . . 93.70(15) ?
    O3 Co1 N1 . . 89.24(14) ?
    O4 Co1 O5 . . 86.10(14) ?
    O2 Co1 O5 . . 81.46(14) ?
    O3 Co1 O5 . . 90.60(13) ?
    N1 Co1 O5 . . 175.07(16) ?
    Co1 O5 H5 . . 109.5 ?
    Co1 O5 H2 . . 116(6) ?
    H5 O5 H2 . . 101.1 ?
    C1 O2 Co1 . . 136.2(3) ?
    C29 N1 C28 . . 118.7(5) ?
    C29 N1 Co1 . . 122.5(4) ?
    C28 N1 Co1 . . 118.8(4) ?
    C3 O3 Co1 . . 129.3(3) ?
    C1 O4 Co1 2_666 . 124.6(3) ?
    O2 C1 O4 . 2_666 125.7(4) ?
    O2 C1 C20 . . 116.9(4) ?
    O4 C1 C20 2_666 . 117.3(4) ?
    N1 C29 C30 . . 122.1(6) ?
    N1 C29 H29 . . 118.9 ?
    C30 C29 H29 . . 118.9 ?
    O6 O6 C3 1 . 0(10) ?
    C45 C25 C24 . . 120.7(6) ?
    C45 C25 H25 . . 119.7 ?
    C24 C25 H25 . . 119.7 ?
    C33 C22 C21 . . 120.0(6) ?
    C33 C22 H22 . . 120.0 ?
    C21 C22 H22 . . 120.0 ?
    C39 C24 C25 . . 118.8(5) ?
    C39 C24 C19 . . 120.9(5) ?
    C25 C24 C19 . . 120.2(5) ?
    C20 C19 C23 . . 119.0(5) ?
    C20 C19 C24 . . 122.6(5) ?
    C23 C19 C24 . . 118.4(5) ?
    O6 C3 O6 1 . 0.0(5) ?
    O6 C3 O3 1 . 125.4(4) ?
    O6 C3 O3 . . 125.4(4) ?
    O6 C3 C4 1 . 118.8(4) ?
    O6 C3 C4 . . 118.8(4) ?
    O3 C3 C4 . . 115.7(4) ?
    C11 C10 C13 . . 118.2(5) ?
    C11 C10 C9 . . 120.6(5) ?
    C13 C10 C9 . . 121.0(5) ?
    C35 C26 C34 . . 117.2(6) ?
    C35 C26 C21 . . 121.9(5) ?
    C34 C26 C21 . . 120.9(5) ?
    C22 C21 C20 . . 119.5(5) ?
    C22 C21 C26 . . 118.9(5) ?
    C20 C21 C26 . . 121.6(4) ?
    C9 C4 C5 . . 119.8(4) ?
    C9 C4 C3 . . 119.1(4) ?
    C5 C4 C3 . . 121.1(4) ?
    C7 C8 C9 . . 121.1(5) ?
    C7 C8 H8 . . 119.5 ?
    C9 C8 H8 . . 119.5 ?
    C42 C13 C10 . . 120.5(6) ?
    C42 C13 H13 . . 119.8 ?
    C10 C13 H13 . . 119.8 ?
    C6 C7 C8 . . 120.5(5) ?
    C6 C7 H7 . . 119.8 ?
    C8 C7 H7 . . 119.8 ?
    C16 C14 C15 . . 118.2(5) ?
    C16 C14 C5 . . 120.9(5) ?
    C15 C14 C5 . . 120.7(5) ?
    C44 C18 C15 . . 118.2(5) ?
    C44 C18 H18 . . 120.9 ?
    C15 C18 H18 . . 120.9 ?
    C44 C17 C16 . . 118.3(6) ?
    C44 C17 H17 . . 120.8 ?
    C16 C17 H17 . . 120.8 ?
    C6 C5 C4 . . 118.9(5) ?
    C6 C5 C14 . . 118.0(5) ?
    C4 C5 C14 . . 123.0(4) ?
    C19 C20 C21 . . 120.3(5) ?
    C19 C20 C1 . . 120.3(5) ?
    C21 C20 C1 . . 119.2(5) ?
    C8 C9 C4 . . 118.9(5) ?
    C8 C9 C10 . . 117.9(5) ?
    C4 C9 C10 . . 123.0(4) ?
    C14 C16 C17 . . 121.7(6) ?
    C14 C16 H16 . . 119.1 ?
    C17 C16 H16 . . 119.1 ?
    C18 C15 C14 . . 120.6(5) ?
    C18 C15 H15 . . 119.7 ?
    C14 C15 H15 . . 119.7 ?
    C43 C12 C11 . . 117.9(6) ?
    C43 C12 H12 . . 121.0 ?
    C11 C12 H12 . . 121.0 ?
    C33 C23 C19 . . 119.8(6) ?
    C33 C23 H23 . . 120.1 ?
    C19 C23 H23 . . 120.1 ?
    C12 C11 C10 . . 121.6(6) ?
    C12 C11 H11 . . 119.2 ?
    C10 C11 H11 . . 119.2 ?
    C7 C6 C5 . . 120.9(5) ?
    C7 C6 H6 . . 119.6 ?
    C5 C6 H6 . . 119.6 ?
    N1 C28 C31 . . 121.9(6) ?
    N1 C28 H28 . . 119.1 ?
    C31 C28 H28 . . 119.1 ?
    C41 C45 C25 . . 118.4(6) ?
    C41 C45 H45 . . 120.8 ?
    C25 C45 H45 . . 120.8 ?
    C40 C39 C24 . . 120.7(6) ?
    C40 C39 H39 . . 119.6 ?
    C24 C39 H39 . . 119.6 ?
    C38 C34 C26 . . 120.8(6) ?
    C38 C34 H34 . . 119.6 ?
    C26 C34 H34 . . 119.6 ?
    C17 C44 F1 . . 119.0(5) ?
    C17 C44 C18 . . 122.9(5) ?
    F1 C44 C18 . . 118.0(6) ?
    F3 C41 C40 . . 118.4(6) ?
    F3 C41 C45 . . 118.7(6) ?
    C40 C41 C45 . . 122.9(6) ?
    C37 C38 C34 . . 118.9(5) ?
    C37 C38 H38 . . 120.5 ?
    C34 C38 H38 . . 120.5 ?
    C43 C42 C13 . . 118.3(6) ?
    C43 C42 H42 . . 120.9 ?
    C13 C42 H42 . . 120.9 ?
    C41 C40 C39 . . 118.4(6) ?
    C41 C40 H40 . . 120.8 ?
    C39 C40 H40 . . 120.8 ?
    C37 C36 C35 . . 117.4(6) ?
    C37 C36 H36 . . 121.3 ?
    C35 C36 H36 . . 121.3 ?
    C38 C37 F4 . . 119.2(5) ?
    C38 C37 C36 . . 123.4(6) ?
    F4 C37 C36 . . 117.4(6) ?
    C12 C43 C42 . . 123.5(6) ?
    C12 C43 F2 . . 118.7(6) ?
    C42 C43 F2 . . 117.8(6) ?
    C22 C33 C23 . . 121.4(6) ?
    C22 C33 H33 . . 119.3 ?
    C23 C33 H33 . . 119.3 ?
    C36 C35 C26 . . 122.4(5) ?
    C36 C35 H35 . . 118.8 ?
    C26 C35 H35 . . 118.8 ?
    C31 C32 C30 . . 117.8(6) ?
    C31 C32 H32 . . 121.1 ?
    C30 C32 H32 . . 121.1 ?
    C28 C31 C32 . . 120.3(6) ?
    C28 C31 H31 . . 119.9 ?
    C32 C31 H31 . . 119.9 ?
    C32 C30 C29 . . 119.2(6) ?
    C32 C30 H30 . . 120.4 ?
    C29 C30 H30 . . 120.4 ?
    C47 O7 C48 . . 113.1(5) ?
    O7 C47 C46 . . 108.7(5) ?
    O7 C47 H47A . . 110.0 ?
    C46 C47 H47A . . 110.0 ?
    O7 C47 H47B . . 110.0 ?
    C46 C47 H47B . . 110.0 ?
    H47A C47 H47B . . 108.3 ?
    C47 C46 H46A . . 109.5 ?
    C47 C46 H46B . . 109.5 ?
    H46A C46 H46B . . 109.5 ?
    C47 C46 H46C . . 109.5 ?
    H46A C46 H46C . . 109.5 ?
    H46B C46 H46C . . 109.5 ?
    O7 C48 C49 . . 107.3(6) ?
    O7 C48 H48A . . 110.3 ?
    C49 C48 H48A . . 110.3 ?
    O7 C48 H48B . . 110.3 ?
    C49 C48 H48B . . 110.3 ?
    H48A C48 H48B . . 108.5 ?
    C48 C49 H49A . . 109.5 ?
    C48 C49 H49B . . 109.5 ?
    H49A C49 H49B . . 109.5 ?
    C48 C49 H49C . . 109.5 ?
    H49A C49 H49C . . 109.5 ?
    H49B C49 H49C . . 109.5 ?
loop_
    _geom_hbond_atom_site_label_D
    _geom_hbond_atom_site_label_H
    _geom_hbond_atom_site_label_A
    _geom_hbond_site_symmetry_A
    _geom_hbond_distance_DH
    _geom_hbond_distance_HA
    _geom_hbond_distance_DA
    _geom_hbond_angle_DHA
    O5 H5 O6 1 0.84 1.87 2.602(5) 145.4
data_global
_journal_data_validation_number     ?
_journal_date_recd_electronic     2012-08-23
_journal_date_accepted     2012-09-07
_journal_name_full     'Acta Crystallographica, Section E'
_journal_year     2012
_journal_volume     68
_journal_issue     10
_journal_page_first     m1264
_journal_page_last     m1265
_journal_paper_category     QM
_journal_paper_doi     10.1107/S1600536812038391
_journal_coeditor_code     RU2042
_publ_contact_author_name     'Sungho Yoon'
_publ_contact_author_address
;
 Department of Bio & Nano Chemistry
 College of Natural Sciences
 Kookmin University
 Seoul 136-702
 Republic of Korea
;
_publ_contact_author_email     'yoona@kookmin.ac.kr'
_publ_contact_author_fax     '82-2-910-4415'
_publ_contact_author_phone     '82-2-910-4763'
_publ_section_title
;\
Bis(\m-4,4''-difluoro-1,1':3',1''-terphenyl-2'-carboxylato-\k^2^<i>O</i>:\
<i>O</i>')bis[aqua(4,4''-difluoro-1,1':3',1''-terphenyl-2'-carboxylato-\
\k<i>O</i>)(pyridine-\k<i>N</i>)cobalt(II)] diethyl ether disolvate
;
loop_
    _publ_author_name
    _publ_author_address
    'Namseok Kim'
;
Department of Bio & Nano Chemistry
College of Natural Sciences
Kookmin University
861-1 Jeongneung-dong,
Seongbuk-gu
Seoul 136-702
Republic of Korea
;
    'Yeahsel Yoon'
;
Department of Bio & Nano Chemistry
College of Natural Sciences
Kookmin University
861-1 Jeongneung-dong,
Seongbuk-gu
Seoul 136-702
Republic of Korea
;
    'Ha-Jin Lee'
;
Jeonju Center,
Korea Basic Science Institute (KBSI)
664-14 Dukjin dong 1-ga,
Dukjin-gu, Jeonju 561-756,
Republic of Korea
;
    'Sungho Yoon'
;
Department of Bio & Nano Chemistry
College of Natural Sciences
Kookmin University
861-1 Jeongneung-dong,
Seongbuk-gu
Seoul 136-702
Republic of Korea
;
