# Supplementary material for: Bis(μ-4,4′′-difluoro-1,1′:3′,1′′-terphenyl-2′-carboxylato-κ2 O:O′)bis[aqua(4,4′′-di­fluoro-1,1′:3′,1′′-terphenyl-2′-carboxyl­ato-κO)(pyridine-κN)cobalt(II)] diethyl ether disolvate
Source: Acta Crystallogr Sect E Struct Rep Online. 2012 Sep 15;68(Pt 10):m1264–5. doi: 10.1107/S1600536812038391 (PMC3470148; doi:10.1107/S1600536812038391)
Supplement: Supplementary file 2 [file e-68-m1264-Isup2.hkl]

# 
# h,k,l, Fc-squared, Fo-squared, sigma(Fo-squared) and status flag 
# 
data_I
_shelx_title ' sad in P-1' 
_shelx_refln_list_code          4 
_shelx_F_calc_maximum      191.98 
_exptl_crystal_F_000       878.00 
_reflns_d_resolution_high  0.7482 
 
loop_ 
 _symmetry_equiv_pos_as_xyz 
 'x, y, z' 
 '-x, -y, -z' 
 
_cell_length_a    12.0347 
_cell_length_b    14.0597 
_cell_length_c    14.3547 
_cell_angle_alpha 113.199 
_cell_angle_beta   91.182 
_cell_angle_gamma 113.336 
 
_shelx_F_squared_multiplier     1.000 
 
loop_ 
 _refln_index_h 
 _refln_index_k 
 _refln_index_l 
 _refln_F_squared_calc 
 _refln_F_squared_meas 
 _refln_F_squared_sigma 
 _refln_observed_status 
   1   0   0    17791.38    11546.58    466.34 o 
   2   0   0      273.02      315.51     16.55 o 
   3   0   0     9223.80     9196.11    114.97 o 
   4   0   0      469.65      455.16     25.89 o 
   5   0   0       19.60        9.85     10.77 o 
   6   0   0      157.37      253.22     29.10 o 
   7   0   0       68.96       64.23     20.10 o 
   8   0   0      138.68      154.41     32.12 o 
   9   0   0      464.81      543.89     51.67 o 
  10   0   0        1.02       21.53     18.37 o 
  11   0   0        0.33        4.15     21.31 o 
  12   0   0       10.84       75.33     33.84 o 
  13   0   0       48.49       71.58     38.29 o 
  14   0   0       39.09       67.10     42.00 o 
 -14   1   0       34.65       77.90     44.57 o 
 -13   1   0        1.51        2.06     29.40 o 
 -12   1   0        1.87      -17.38     17.38 o 
 -11   1   0       45.15       40.16     25.65 o 
 -10   1   0      341.14      357.11     43.51 o 
  -9   1   0       19.33        2.46     15.07 o 
  -8   1   0        0.60       10.40     13.01 o 
  -7   1   0      690.74      663.19     33.89 o 
  -6   1   0     1545.93     1348.89     44.62 o 
  -5   1   0     3212.17     3046.92     63.61 o 
  -4   1   0     2877.26     2826.49     98.68 o 
  -3   1   0      177.66      157.11     12.40 o 
  -2   1   0      826.34      762.46     27.23 o 
  -1   1   0     2346.41     2351.92     43.55 o 
   0   1   0     6665.53     6156.33     96.68 o 
   1   1   0       20.32        5.18      5.95 o 
   2   1   0     2789.86     2875.19     67.43 o 
   3   1   0      176.38      129.42     19.26 o 
   4   1   0     1306.83     1251.71     53.17 o 
   5   1   0      894.72      732.22     44.87 o 
   6   1   0      275.88      301.25     33.11 o 
   7   1   0      275.63      326.57     36.64 o 
   8   1   0      230.48      331.09     39.47 o 
   9   1   0        8.05       10.11     16.21 o 
  10   1   0       37.35       51.00     24.99 o 
  11   1   0      191.37      267.59     52.66 o 
  12   1   0       17.34      -10.36     22.34 o 
  13   1   0       87.92       92.09     39.06 o 
 -15   2   0        5.59       31.16     41.85 o 
 -14   2   0        4.50       16.46     31.75 o 
 -13   2   0       28.13      -14.63     21.31 o 
 -12   2   0        1.80       12.02     23.89 o 
 -11   2   0       47.18       94.15     31.38 o 
 -10   2   0       69.89       85.66     26.64 o 
  -9   2   0      410.27      507.16     34.58 o 
  -8   2   0      301.38      271.97     19.88 o 
  -7   2   0        8.83       14.81     11.35 o 
  -6   2   0       16.19        7.66      9.05 o 
  -5   2   0      403.44      415.73     16.80 o 
  -4   2   0      303.34      280.81     16.85 o 
  -3   2   0     2858.84     2699.57     46.47 o 
  -2   2   0     4414.53     4529.83     59.58 o 
  -1   2   0     1310.18     1263.29     34.17 o 
   0   2   0      482.58      393.05     13.83 o 
   1   2   0     7122.24     6677.74    119.28 o 
   2   2   0     4371.90     4221.68     94.22 o 
   3   2   0      180.59      213.02     23.96 o 
   4   2   0     2593.05     2542.16     82.97 o 
   5   2   0      456.23      461.14     37.26 o 
   6   2   0      123.83      122.55     26.64 o 
   7   2   0      778.30      870.24     59.60 o 
   8   2   0      143.85      134.05     32.26 o 
   9   2   0       49.23       58.32     28.44 o 
  10   2   0      118.00      112.92     38.25 o 
  11   2   0       56.44       68.94     33.29 o 
  12   2   0        1.67       11.17     31.31 o 
  13   2   0       67.59       38.62     38.51 o 
 -15   3   0       10.18       18.41     39.06 o 
 -14   3   0        1.23      -28.00     28.00 o 
 -13   3   0        0.37      -17.05     17.05 o 
 -12   3   0      271.15      321.68     54.09 o 
 -11   3   0      235.01      265.35     48.54 o 
 -10   3   0       22.98       14.56     12.56 o 
  -9   3   0      750.42      755.06     50.12 o 
  -8   3   0      968.23     1010.73     43.13 o 
  -7   3   0     1259.37     1203.79     43.39 o 
  -6   3   0      414.54      342.64     22.98 o 
  -5   3   0      341.49      294.77     23.17 o 
  -4   3   0     3814.93     3569.51     61.18 o 
  -3   3   0     5841.48     5985.47    102.76 o 
  -2   3   0     4470.40     4515.24    120.68 o 
  -1   3   0     3031.93     3134.70     70.11 o 
   0   3   0        0.19        2.20      5.22 o 
   1   3   0     4692.23     4151.60     92.42 o 
   2   3   0     6975.70     6462.40    134.75 o 
   3   3   0     4052.33     3738.09    100.47 o 
   4   3   0      606.39      548.63     39.58 o 
   5   3   0       22.33       15.10     12.57 o 
   6   3   0       94.81      104.14     25.54 o 
   7   3   0      210.09      163.60     33.92 o 
   8   3   0      146.95      145.67     35.46 o 
   9   3   0        4.85       19.70     22.01 o 
  10   3   0        5.72       -8.67     23.30 o 
  11   3   0        3.62        7.09     17.20 o 
  12   3   0        7.04       21.72     25.02 o 
 -15   4   0        0.87       18.08     35.24 o 
 -14   4   0        8.41       -1.87     32.15 o 
 -13   4   0       29.01       56.41     30.06 o 
 -12   4   0      205.70      287.77     50.38 o 
 -11   4   0      503.43      522.45     91.17 o 
 -10   4   0      385.58      403.77     32.32 o 
  -9   4   0      725.95      703.51     85.25 o 
  -8   4   0      960.65      998.67     41.98 o 
  -7   4   0      319.13      268.10     21.51 o 
  -6   4   0       59.37       48.65     20.41 o 
  -5   4   0     4032.69     4070.71     72.59 o 
  -4   4   0     4330.61     4292.80     70.57 o 
  -3   4   0     6341.25     6147.04     85.07 o 
  -2   4   0      540.79      441.04     26.64 o 
  -1   4   0      624.95      568.37     30.46 o 
   0   4   0       30.13       13.49      6.75 o 
   1   4   0      180.04      143.57     22.05 o 
   2   4   0      157.57       91.72     18.81 o 
   3   4   0      160.82      146.14     25.83 o 
   4   4   0      568.17      659.61     46.30 o 
   5   4   0      728.46      794.76     54.05 o 
   6   4   0     1556.52     1611.87     82.68 o 
   7   4   0       82.66       65.19     24.40 o 
   8   4   0      178.44      276.26     49.13 o 
   9   4   0       39.94       70.52     31.71 o 
  10   4   0        5.66       -6.69     22.42 o 
  11   4   0       24.56       -1.21     19.11 o 
  12   4   0        0.33       -8.53     28.04 o 
 -15   5   0        9.75       11.43     35.09 o 
 -14   5   0       29.78       36.89     32.04 o 
 -13   5   0       30.96       40.72     28.99 o 
 -12   5   0      128.45      130.04     25.76 o 
 -11   5   0      110.54      125.28     23.93 o 
 -10   5   0        7.48        2.21     16.32 o 
  -9   5   0      129.80      148.81     45.95 o 
  -8   5   0      318.23      281.58     23.75 o 
  -7   5   0       94.32      112.10     16.28 o 
  -6   5   0      805.16      805.43     32.84 o 
  -5   5   0     9426.45     9913.20    135.15 o 
  -4   5   0     8089.80     8305.52    113.97 o 
  -3   5   0        6.59       18.37      7.52 o 
  -2   5   0      759.71      776.98     39.69 o 
  -1   5   0     1373.02     1280.19     51.63 o 
   0   5   0     6683.83     6879.94    103.62 o 
   1   5   0     6426.51     6369.32    144.05 o 
   2   5   0      571.10      451.11     36.01 o 
   3   5   0       63.90       62.51     18.48 o 
   4   5   0        3.83       -3.64     11.80 o 
   5   5   0      341.32      375.66     41.89 o 
   6   5   0       18.42       -5.33     14.40 o 
   7   5   0       10.68       16.90     21.28 o 
   8   5   0       48.25      101.75     36.60 o 
   9   5   0       35.09       26.60     29.25 o 
  10   5   0       82.99      -10.91     14.26 o 
  11   5   0        3.18       -1.32     25.76 o 
 -15   6   0       30.26       13.74     33.84 o 
 -14   6   0       79.28       42.66     34.69 o 
 -13   6   0        2.10       -1.97     14.33 o 
 -12   6   0      259.26      277.77     35.28 o 
 -11   6   0       41.10       68.62     20.17 o 
 -10   6   0      111.64      119.90     21.44 o 
  -9   6   0      194.06      142.35     21.89 o 
  -8   6   0       48.26       35.86     12.05 o 
  -7   6   0      119.52       91.20     15.48 o 
  -6   6   0      467.76      381.66     23.80 o 
  -5   6   0     3920.91     4145.22     92.91 o 
  -4   6   0     3770.51     4150.06     73.75 o 
  -3   6   0      199.04      256.71     26.27 o 
  -2   6   0     1283.37     1379.96     57.51 o 
  -1   6   0     3736.95     3930.75    106.24 o 
   0   6   0       31.81       21.54     15.29 o 
   1   6   0      141.01      156.43     27.52 o 
   2   6   0       51.74       40.02     17.12 o 
   3   6   0      152.38      124.76     27.38 o 
   4   6   0      399.03      385.44     41.38 o 
   5   6   0      239.25      305.85     47.88 o 
   6   6   0      264.60      355.56     47.62 o 
   7   6   0       22.59        6.65     20.32 o 
   8   6   0      114.83      123.76     38.77 o 
   9   6   0       16.68      -13.16     13.16 o 
  10   6   0        7.19       -5.99     21.79 o 
  11   6   0        0.97      -24.95     24.95 o 
 -16   7   0        3.20      -12.64     40.02 o 
 -15   7   0       19.08       26.49     37.30 o 
 -14   7   0        2.27        6.14     18.06 o 
 -13   7   0       13.01       25.24     18.22 o 
 -12   7   0        1.81       11.30     16.16 o 
 -11   7   0       12.47       32.14     15.85 o 
 -10   7   0      194.58      235.07     28.05 o 
  -9   7   0       56.68       55.80     30.87 o 
  -8   7   0      326.70      281.09     24.38 o 
  -7   7   0      762.02      789.84     35.72 o 
  -6   7   0     1381.70     1450.76     46.21 o 
  -5   7   0     1406.94     1480.05     44.36 o 
  -4   7   0     1245.31     1254.79     39.23 o 
  -3   7   0       71.39       66.48     18.52 o 
  -2   7   0     3298.03     3560.31    105.28 o 
  -1   7   0     1155.60     1067.33     40.23 o 
   0   7   0      516.36      580.72     81.89 o 
   1   7   0      711.72      812.77     53.87 o 
   2   7   0        5.51       18.34     15.25 o 
   3   7   0       96.27       64.78     23.85 o 
   4   7   0      827.99      901.26     67.69 o 
   5   7   0      219.23      194.98     42.08 o 
   6   7   0      542.48      435.45     53.98 o 
   7   7   0        9.64       49.02     30.98 o 
   8   7   0       71.67        9.15     25.54 o 
   9   7   0       42.05       19.26     23.04 o 
  10   7   0        3.39       -4.12     25.91 o 
 -16   8   0       21.40       29.40     39.69 o 
 -15   8   0       17.91       17.58     25.18 o 
 -14   8   0       50.16       87.92     26.32 o 
 -13   8   0      262.68      320.22     40.44 o 
 -12   8   0      374.92      532.21     41.39 o 
 -11   8   0       29.21       24.23     16.14 o 
 -10   8   0       98.29      110.19     21.61 o 
  -9   8   0       84.80       55.14     16.32 o 
  -8   8   0      517.34      590.06     33.51 o 
  -7   8   0     1070.34     1094.23     43.18 o 
  -6   8   0      340.88      278.02     28.46 o 
  -5   8   0       17.23       22.77      9.95 o 
  -4   8   0      609.39      634.32     29.41 o 
  -3   8   0      282.89      306.18     31.75 o 
  -2   8   0     1048.34     1154.22     61.62 o 
  -1   8   0       51.26       43.44     12.23 o 
   0   8   0      148.39      107.07     18.38 o 
   1   8   0      470.60      506.26     46.12 o 
   2   8   0       10.40        9.66     16.79 o 
   3   8   0      528.33      586.26     54.90 o 
   4   8   0       56.15       85.99     31.27 o 
   5   8   0       43.39       35.42     25.83 o 
   6   8   0        0.79       13.30     27.30 o 
   7   8   0       47.67       16.24     28.99 o 
   8   8   0        8.95      -19.33     19.33 o 
   9   8   0       22.17       17.09     32.85 o 
 -15   9   0        9.38       21.20     27.21 o 
 -14   9   0      124.54      161.20     92.46 o 
 -13   9   0      341.77      480.22     50.56 o 
 -12   9   0      302.91      322.59     38.11 o 
 -11   9   0        0.58        3.26     13.81 o 
 -10   9   0      557.94      602.36     38.87 o 
  -9   9   0      282.19      312.75     28.00 o 
  -8   9   0       36.43       53.73     15.57 o 
  -7   9   0       83.00       66.56     16.06 o 
  -6   9   0      149.66      168.21     24.09 o 
  -5   9   0      576.72      645.22     31.89 o 
  -4   9   0     1859.59     1941.01     82.64 o 
  -3   9   0      615.39      664.46     49.39 o 
  -2   9   0     1664.70     1566.15     61.29 o 
  -1   9   0      270.38      247.08     49.96 o 
   0   9   0      825.09      901.77     62.18 o 
   1   9   0      337.03      338.73     42.30 o 
   2   9   0        8.91      -16.13     16.13 o 
   3   9   0      148.08      170.18     40.02 o 
   4   9   0       11.26       40.35     26.35 o 
   5   9   0        0.75       -3.86     22.78 o 
   6   9   0        9.63      -18.59     25.13 o 
   7   9   0        6.21      -11.10     23.89 o 
   8   9   0       18.83        0.92     25.65 o 
 -15  10   0        1.99      -24.25     24.25 o 
 -14  10   0       10.68       15.08     24.18 o 
 -13  10   0      113.99      134.76     29.62 o 
 -12  10   0       30.49       11.04     17.97 o 
 -11  10   0      221.88      240.34     32.22 o 
 -10  10   0      396.17      545.39     38.42 o 
  -9  10   0       30.47       49.64     16.02 o 
  -8  10   0      186.79      193.23     25.98 o 
  -7  10   0        4.89       -3.77     10.38 o 
  -6  10   0        2.09       17.01     10.85 o 
  -5  10   0      662.68      695.75     47.72 o 
  -4  10   0     2144.20     2294.56     96.79 o 
  -3  10   0     1193.53     1414.98     76.98 o 
  -2  10   0        6.27        0.53      9.72 o 
  -1  10   0       24.28       16.50     17.33 o 
   0  10   0      275.99      247.38     42.59 o 
   1  10   0      861.39     1088.52     76.40 o 
   2  10   0       69.88       64.60     29.43 o 
   3  10   0        9.52        8.64     23.33 o 
   4  10   0       67.91       76.36     33.77 o 
   5  10   0       15.34       -1.36     29.29 o 
   6  10   0        1.66      -13.05     20.62 o 
   7  10   0        0.09      -20.50     25.83 o 
 -15  11   0       16.16       27.44     29.65 o 
 -14  11   0       63.96       60.78     29.71 o 
 -13  11   0       55.44       55.76     25.24 o 
 -12  11   0       11.02       11.68     18.40 o 
 -11  11   0      227.22      196.58     30.86 o 
 -10  11   0       88.82      134.07     24.94 o 
  -9  11   0       12.48       27.34     15.78 o 
  -8  11   0       80.42       71.63     18.26 o 
  -7  11   0      162.77      167.66     23.68 o 
  -6  11   0      179.82      188.00     43.91 o 
  -5  11   0        7.45        2.99     10.71 o 
  -4  11   0      109.31      136.07     31.23 o 
  -3  11   0        0.21        1.92     12.78 o 
  -2  11   0        4.97       -6.66     10.52 o 
  -1  11   0       16.07        4.14     14.13 o 
   0  11   0      714.18      881.67     71.77 o 
   1  11   0      550.59      756.91     70.00 o 
   2  11   0       62.48      116.86     38.92 o 
   3  11   0      108.88      134.27     45.13 o 
   4  11   0       96.02       -0.81     22.78 o 
   5  11   0       24.77       36.45     29.10 o 
   6  11   0        0.24       50.27     36.93 o 
 -15  12   0       22.36       57.62     42.74 o 
 -14  12   0        2.23       10.81     31.60 o 
 -13  12   0       27.80       29.90     23.59 o 
 -12  12   0        1.37        6.40     18.91 o 
 -11  12   0       23.25       39.62     21.81 o 
 -10  12   0       84.83       62.88     20.89 o 
  -9  12   0        0.60       16.03     15.25 o 
  -8  12   0      271.45      270.79    112.37 o 
  -7  12   0      182.10      173.70     39.14 o 
  -6  12   0      665.75      714.62     60.45 o 
  -5  12   0        0.81       -6.83     15.58 o 
  -4  12   0       27.33       42.37     23.37 o 
  -3  12   0       54.90       46.92     17.08 o 
  -2  12   0        0.83       -2.28     13.24 o 
  -1  12   0      544.10      502.40     57.10 o 
   0  12   0      190.39      252.97     51.41 o 
   1  12   0       57.45       42.99     31.71 o 
   2  12   0        9.51       19.81     32.23 o 
   3  12   0       50.23       29.40     20.03 o 
   4  12   0       56.73        9.88     24.47 o 
   5  12   0       32.67       -7.35     34.36 o 
 -14  13   0       21.68        5.84     38.77 o 
 -13  13   0       14.11       76.47     37.81 o 
 -12  13   0       60.18       61.44     37.04 o 
 -11  13   0      120.77      126.89     42.48 o 
 -10  13   0      179.25      189.39     43.18 o 
  -9  13   0       15.00       26.75     25.47 o 
  -8  13   0      315.21      329.73     53.65 o 
  -7  13   0      382.94      479.81     53.72 o 
  -6  13   0      112.43      129.17     37.45 o 
  -5  13   0       24.76       10.69     19.26 o 
  -4  13   0       22.65       43.71     20.80 o 
  -3  13   0       23.12       37.24     27.58 o 
  -2  13   0      183.48      134.59     26.56 o 
  -1  13   0       94.25      122.11     41.93 o 
   0  13   0       20.99       42.81     34.76 o 
   1  13   0        2.61       21.42     28.30 o 
   2  13   0        2.60        6.87     24.66 o 
   3  13   0       26.69      -17.16     24.62 o 
   4  13   0       22.29      -27.78     27.78 o 
 -14  14   0        3.91        4.26     45.42 o 
 -13  14   0        7.61       58.98     39.47 o 
 -12  14   0       15.57       -4.96     29.32 o 
 -11  14   0       23.86       38.47     33.33 o 
 -10  14   0       11.64       37.52     31.23 o 
  -9  14   0      270.98      478.12     59.24 o 
  -8  14   0       10.44        3.60     25.02 o 
  -7  14   0       70.08       72.21     33.55 o 
  -6  14   0        7.80       10.22     24.77 o 
  -4  14   0      301.66      404.14     72.59 o 
  -3  14   0      157.93      258.86     45.18 o 
  -2  14   0      124.78      154.26     45.93 o 
  -1  14   0       22.86       26.49     29.80 o 
   0  14   0        1.89       -9.66     19.70 o 
   1  14   0        0.37       -2.46     26.57 o 
   2  14   0       22.40        3.31     28.18 o 
 -13  15   0        0.86      -19.11     38.44 o 
 -12  15   0        2.03      -21.72     34.03 o 
 -11  15   0        2.64       -7.72     35.75 o 
 -10  15   0       12.20        8.27     33.29 o 
  -9  15   0      139.17      150.88     45.05 o 
  -8  15   0      104.31       55.08     37.11 o 
  -7  15   0       61.58       66.88     35.13 o 
  -6  15   0        3.66       11.94     32.15 o 
  -5  15   0      149.50      183.01     38.96 o 
  -4  15   0      179.90      251.60     42.75 o 
  -3  15   0      126.87      171.51     34.53 o 
  -2  15   0        6.79      -19.44     35.75 o 
  -1  15   0        6.80       15.47     41.38 o 
   0  15   0        0.56       -7.24     46.23 o 
 -11  16   0       16.03       -0.07     41.93 o 
 -10  16   0        4.21       -5.88     35.90 o 
  -9  16   0       61.23       93.26     46.19 o 
  -8  16   0      174.73      222.54     56.41 o 
  -7  16   0       53.91       -4.23     36.01 o 
  -6  16   0        9.84       62.71     47.90 o 
  -5  16   0        2.90        0.55     32.56 o 
  -4  16   0       57.35      116.94     38.09 o 
  -3  16   0       26.21       58.06     52.29 o 
  -2  16   0        0.20       41.38     53.39 o 
  -9  17   0        3.55       -2.90     43.62 o 
  -8  17   0        0.14       52.18     44.39 o 
  -7  17   0        2.61      -40.35     51.75 o 
  -6  17   0       16.48       61.97     47.26 o 
  -5  17   0       91.51      169.46     67.83 o 
   4 -17   1        0.31       20.10     48.51 o 
   5 -17   1       25.79       97.01     54.48 o 
   6 -17   1        4.70        7.46     37.07 o 
   7 -17   1        0.64      -13.93     42.46 o 
   8 -17   1       10.35      -26.90     38.77 o 
   9 -17   1       12.91      -14.33     35.57 o 
  10 -17   1        3.03       41.08     42.81 o 
   1 -16   1        3.86       22.82     49.39 o 
   2 -16   1       36.86       52.84     50.60 o 
   3 -16   1      196.09      314.33     70.00 o 
   4 -16   1       71.10       98.50     43.10 o 
   5 -16   1        1.89       26.42     26.60 o 
   6 -16   1       16.42       16.55     31.60 o 
   7 -16   1       58.38       80.26     40.46 o 
   8 -16   1      163.79      255.61     56.70 o 
   9 -16   1       79.57      153.90     48.87 o 
  10 -16   1       15.07       30.43     34.95 o 
  11 -16   1        2.12       -9.33     39.54 o 
  12 -16   1       19.77      -12.35     41.93 o 
  -1 -15   1        9.84       25.32     48.32 o 
   0 -15   1        5.90      -28.04     37.78 o 
   1 -15   1       11.82        2.68     36.60 o 
   2 -15   1      144.39      161.91     51.26 o 
   3 -15   1      110.99      205.05     36.82 o 
   4 -15   1      146.82      162.19     33.20 o 
   5 -15   1      115.02      132.82     31.51 o 
   6 -15   1        8.57      -23.08     23.08 o 
   7 -15   1       48.82       31.16     29.99 o 
   8 -15   1       42.13       86.36     37.00 o 
   9 -15   1      149.02      244.59     53.65 o 
  10 -15   1       32.79        0.37     31.60 o 
  11 -15   1       56.20       94.95     44.32 o 
  12 -15   1       22.81       24.22     35.28 o 
  13 -15   1       33.59       17.20     39.25 o 
  -3 -14   1       14.52       28.18     51.37 o 
  -2 -14   1        0.57       13.19     39.28 o 
  -1 -14   1        1.23       -9.48     34.43 o 
   0 -14   1       28.90       47.55     41.05 o 
   1 -14   1       47.64       82.75     40.16 o 
   2 -14   1      172.43      215.41     49.24 o 
   3 -14   1      201.25      238.58     34.22 o 
   4 -14   1      238.25      271.12     41.65 o 
   6 -14   1       12.05       28.26     25.21 o 
   7 -14   1      243.62      273.88     49.35 o 
   8 -14   1       18.27       37.96     24.84 o 
   9 -14   1        1.36      -22.38     22.38 o 
  10 -14   1      140.67      206.63     48.58 o 
  11 -14   1      187.06      250.28     53.28 o 
  12 -14   1       95.72      152.79     48.51 o 
  13 -14   1        3.64      -28.44     32.82 o 
  14 -14   1        0.59      -37.08     37.08 o 
  -4 -13   1      102.58      105.57     50.05 o 
  -3 -13   1        7.20        4.12     34.25 o 
  -2 -13   1       15.65      -22.34     27.34 o 
  -1 -13   1       83.28       64.82     35.83 o 
   0 -13   1      115.00      134.38     40.27 o 
   1 -13   1      135.65      158.34     41.52 o 
   2 -13   1      113.18      146.75     26.17 o 
   3 -13   1       23.58       18.24     16.03 o 
   4 -13   1       96.11       92.54     23.99 o 
   5 -13   1      541.00      546.17     55.71 o 
   6 -13   1     1041.39     1423.73     85.11 o 
   7 -13   1      261.37      248.79     30.17 o 
   8 -13   1        8.30      -11.25     16.44 o 
   9 -13   1       44.19       56.50     20.14 o 
  10 -13   1       63.02       65.12     21.84 o 
  11 -13   1       27.59       27.78     47.51 o 
  12 -13   1       17.11       18.55     20.92 o 
  13 -13   1        0.05       11.74     24.06 o 
  14 -13   1        1.49        1.06     23.97 o 
  -5 -12   1       54.60        7.13     28.26 o 
  -4 -12   1       14.27       -1.58     21.17 o 
  -3 -12   1        0.16        8.53     34.91 o 
  -2 -12   1       26.32        7.97     29.14 o 
  -1 -12   1      233.13      241.65     48.87 o 
   0 -12   1      362.50      450.22     57.25 o 
   1 -12   1      631.79      549.04     57.62 o 
   2 -12   1       12.70        7.76     15.16 o 
   3 -12   1        0.15      -10.18     10.18 o 
   4 -12   1      211.45      189.03     38.62 o 
   5 -12   1      369.47      308.60     27.52 o 
   6 -12   1       82.85       78.73     17.93 o 
   7 -12   1      247.17      253.01     27.02 o 
   8 -12   1       77.45      121.55     22.36 o 
   9 -12   1      175.40      232.59     30.71 o 
  10 -12   1      685.19      819.70     47.89 o 
  11 -12   1      187.76      202.10     31.87 o 
  12 -12   1        0.30        7.15     18.53 o 
  13 -12   1       43.78       36.40     29.03 o 
  14 -12   1       41.97       37.84     27.26 o 
  15 -12   1        3.51       10.62     30.15 o 
  -6 -11   1        2.28       -0.81     31.05 o 
  -5 -11   1       29.42        2.68     16.46 o 
  -4 -11   1       12.08       39.47     35.90 o 
  -3 -11   1       15.83      -21.31     26.35 o 
  -2 -11   1        0.41       -9.19     21.97 o 
  -1 -11   1        5.66       10.44     21.86 o 
   0 -11   1       75.08       97.20     33.37 o 
   1 -11   1        2.90       16.36     13.39 o 
   2 -11   1      133.11      123.19     20.76 o 
   3 -11   1      496.11      600.98     37.23 o 
   4 -11   1     2251.30     2483.47    102.67 o 
   5 -11   1      310.85      325.65     26.22 o 
   6 -11   1      125.28      175.29     47.79 o 
   7 -11   1       54.63       37.14     32.06 o 
   8 -11   1      305.56      352.43     56.20 o 
   9 -11   1      366.87      503.55     36.22 o 
  10 -11   1      265.66      263.34     56.30 o 
  11 -11   1      110.91      177.78     40.22 o 
  12 -11   1       75.81       64.31     21.79 o 
  13 -11   1      256.48      217.47     44.63 o 
  14 -11   1        0.47        4.75     22.80 o 
  15 -11   1        3.14       -7.76     26.10 o 
  -8 -10   1       13.61      -13.67     26.68 o 
  -7 -10   1       20.92       19.37     25.83 o 
  -6 -10   1        1.27      -12.02     16.21 o 
  -5 -10   1       32.32       12.53     29.18 o 
  -4 -10   1        4.19      -12.02     23.30 o 
  -3 -10   1      304.71      278.51     50.75 o 
  -2 -10   1      893.14      946.53     71.40 o 
  -1 -10   1      165.35      204.50     40.86 o 
   0 -10   1       13.01       48.87     23.67 o 
   1 -10   1       14.78        7.67     11.17 o 
   2 -10   1        8.38       13.16     14.68 o 
   3 -10   1      900.99      935.25     59.68 o 
   4 -10   1      815.14      795.57     53.80 o 
   5 -10   1      306.05      279.80     41.08 o 
   6 -10   1      300.82      341.37     26.37 o 
   7 -10   1      441.20      463.98     31.48 o 
   8 -10   1      745.98      850.14     42.07 o 
   9 -10   1      525.46      530.19     34.83 o 
  10 -10   1       21.88       18.12     13.90 o 
  11 -10   1      117.54      101.82     23.84 o 
  12 -10   1      284.51      349.61     39.39 o 
  13 -10   1        0.49      -16.40     16.97 o 
  14 -10   1        1.94        8.14     23.67 o 
  15 -10   1        3.41       33.33     28.57 o 
  -8  -9   1       18.07       -8.75     27.27 o 
  -7  -9   1        0.78      -11.65     15.47 o 
  -6  -9   1        0.83      -13.08     25.43 o 
  -5  -9   1      122.50       97.93     36.67 o 
  -4  -9   1       62.26       48.29     26.13 o 
  -3  -9   1      439.25      408.81     47.81 o 
  -2  -9   1      409.76      381.69     45.93 o 
  -1  -9   1      386.98      454.63     47.44 o 
   0  -9   1       66.31       58.87     22.67 o 
   1  -9   1      524.68      513.86     47.44 o 
   2  -9   1     4022.59     4322.47     91.58 o 
   3  -9   1      627.20      661.34     47.33 o 
   4  -9   1       28.45        4.30     13.08 o 
   5  -9   1        0.98        6.90      8.81 o 
   6  -9   1       19.68       33.30     12.33 o 
   7  -9   1      297.88      370.45     27.02 o 
   8  -9   1      394.04      411.66     93.96 o 
   9  -9   1      144.94      100.75     19.53 o 
  10  -9   1      708.18      758.92     65.28 o 
  11  -9   1     1300.24     1470.22     62.62 o 
  12  -9   1      287.47      297.50     36.20 o 
  13  -9   1        0.67      -15.42     15.42 o 
  14  -9   1       32.57       33.95     24.35 o 
  15  -9   1       13.79        6.23     26.90 o 
  -9  -8   1        0.63        4.70     27.89 o 
  -8  -8   1       56.07        4.96     15.14 o 
  -7  -8   1       27.03       49.35     34.32 o 
  -6  -8   1       13.06      -10.11     21.02 o 
  -5  -8   1      151.67      159.59     39.91 o 
  -4  -8   1        9.31      -14.00     14.00 o 
  -3  -8   1      931.89      944.25     65.78 o 
  -2  -8   1      105.43      104.84     27.27 o 
  -1  -8   1      521.61      493.81     44.98 o 
   0  -8   1      761.17      751.29     50.82 o 
   1  -8   1      471.18      589.16     52.53 o 
   2  -8   1     1490.72     1607.79     70.08 o 
   3  -8   1      121.94       69.82     19.07 o 
   4  -8   1       86.00       97.34     21.09 o 
   5  -8   1     1959.48     1983.95     53.75 o 
   6  -8   1     4591.14     4986.33    163.58 o 
   7  -8   1     1873.13     1931.02     95.10 o 
   8  -8   1        9.70        8.72     10.40 o 
   9  -8   1        0.37       -8.14     20.16 o 
  10  -8   1       31.52       12.08     12.51 o 
  11  -8   1        0.96        0.83     11.78 o 
  12  -8   1        1.05       -4.87     14.52 o 
  13  -8   1       10.46       31.95     20.30 o 
  14  -8   1       79.50       77.11     24.84 o 
  15  -8   1       68.71       30.43     49.81 o 
  16  -8   1       32.07       50.42     48.65 o 
 -10  -7   1       34.74      -16.35     26.72 o 
  -9  -7   1        8.42       -6.06     18.96 o 
  -7  -7   1       26.30       14.37     24.88 o 
  -6  -7   1      180.23      131.66     36.67 o 
  -5  -7   1       65.83       67.80     27.96 o 
  -4  -7   1      205.46      251.28     40.53 o 
  -3  -7   1     1124.30     1003.52     63.09 o 
  -2  -7   1       22.11       22.34     15.65 o 
  -1  -7   1       45.94       27.05     14.37 o 
   0  -7   1       31.80        7.80     15.49 o 
   1  -7   1      938.68      890.00     34.67 o 
   2  -7   1       20.12       14.11     11.35 o 
   3  -7   1      440.37      477.49     35.39 o 
   4  -7   1      236.75      182.86     16.68 o 
   5  -7   1      412.93      356.73     22.70 o 
   6  -7   1      725.98      656.73     31.17 o 
   7  -7   1       40.87       49.11      7.97 o 
   8  -7   1       13.38        6.80      9.80 o 
   9  -7   1      268.05      282.23     24.89 o 
  10  -7   1      168.25      184.18     25.35 o 
  11  -7   1      269.72      280.07     44.65 o 
  12  -7   1       51.56       50.83     19.04 o 
  13  -7   1        0.17       32.41     18.71 o 
  14  -7   1       56.72       28.63     48.52 o 
  15  -7   1       58.03       40.12     37.43 o 
 -11  -6   1        0.86      -11.50     26.60 o 
 -10  -6   1        4.54        1.47     23.33 o 
  -9  -6   1       25.34       15.84     28.18 o 
  -8  -6   1       60.02       42.00     30.28 o 
  -7  -6   1      195.46      207.00     42.15 o 
  -6  -6   1       15.16       10.84     18.45 o 
  -5  -6   1      314.63      318.19     39.58 o 
  -4  -6   1      406.54      385.81     40.02 o 
  -3  -6   1       20.37       28.85     15.87 o 
  -2  -6   1      894.73      884.32     51.37 o 
  -1  -6   1     5960.11     6262.50    144.78 o 
   0  -6   1     2773.75     2873.15     61.56 o 
   2  -6   1      102.48      112.48     19.55 o 
   3  -6   1     2212.04     2153.78     68.20 o 
   4  -6   1     6587.02     6553.16     99.02 o 
   5  -6   1     5388.99     5810.04     94.98 o 
   6  -6   1       58.82       52.34      7.62 o 
   7  -6   1        7.88        8.51      8.30 o 
   8  -6   1       37.43       23.90     11.23 o 
   9  -6   1      312.19      302.44     25.40 o 
  10  -6   1        2.87       16.38     11.98 o 
  11  -6   1      150.39      192.57     27.13 o 
  12  -6   1        6.35        7.23     21.37 o 
  13  -6   1      122.35      127.93     27.41 o 
  14  -6   1       63.61       11.85     44.11 o 
  15  -6   1        9.82       -6.76     38.03 o 
 -11  -5   1        6.33        6.50     26.75 o 
 -10  -5   1       22.70       -8.67     15.18 o 
  -9  -5   1       60.32      126.67     39.80 o 
  -8  -5   1      122.03       76.80     29.65 o 
  -7  -5   1      207.55      171.87     37.33 o 
  -6  -5   1      576.48      537.31     50.20 o 
  -5  -5   1      213.55      155.33     30.94 o 
  -4  -5   1        4.04        7.53     10.62 o 
  -3  -5   1      203.54      184.03     28.92 o 
  -2  -5   1     2334.92     2161.02     76.65 o 
  -1  -5   1     7723.89     7699.71    155.77 o 
   0  -5   1      491.07      415.47     48.27 o 
   1  -5   1      916.25     1013.85     42.00 o 
   2  -5   1       57.81       53.14     13.38 o 
   3  -5   1     2434.47     2501.75     49.58 o 
   4  -5   1      170.00      140.72     15.20 o 
   5  -5   1     6101.87     6490.43     91.54 o 
   6  -5   1       49.20       35.73     10.47 o 
   7  -5   1      802.88      792.48     34.83 o 
   8  -5   1     1145.21     1113.72     61.55 o 
   9  -5   1       75.14       52.71     14.69 o 
  10  -5   1      158.36      168.39     24.43 o 
  11  -5   1      825.84      914.13     50.07 o 
  12  -5   1       54.99       75.27     22.23 o 
  13  -5   1        7.53       19.56     19.28 o 
  14  -5   1       43.76       46.48     34.73 o 
  15  -5   1       31.21       24.33     39.14 o 
 -12  -4   1       29.89       -8.67     26.53 o 
 -11  -4   1       18.26      -10.55     17.82 o 
 -10  -4   1        6.86      -20.36     20.36 o 
  -9  -4   1       12.79       36.16     24.88 o 
  -8  -4   1       11.22       21.53     21.64 o 
  -7  -4   1       55.13       65.41     25.06 o 
  -6  -4   1        1.84       15.36     15.73 o 
  -5  -4   1       78.49       55.19     19.29 o 
  -4  -4   1     1637.24     1514.89     67.54 o 
  -3  -4   1     1485.27     1286.37     56.77 o 
  -2  -4   1     2474.41     2096.56     68.35 o 
  -1  -4   1       34.51        7.13      8.89 o 
   0  -4   1      282.35      230.34     14.70 o 
   1  -4   1      523.34      455.59     25.13 o 
   2  -4   1      253.94      202.11     17.45 o 
   3  -4   1     2334.31     2186.61     42.99 o 
   4  -4   1      167.77      136.10      9.44 o 
   5  -4   1       65.70       59.64     11.38 o 
   6  -4   1      552.04      543.44     27.38 o 
   7  -4   1     1473.55     1628.21     50.09 o 
   8  -4   1       37.74       13.85     10.00 o 
   9  -4   1       43.39       62.55     15.52 o 
  10  -4   1        0.19       10.32     10.80 o 
  11  -4   1      828.93      809.93     48.78 o 
  12  -4   1      317.94      465.89     40.57 o 
  13  -4   1       45.53       39.54     27.38 o 
  14  -4   1        6.19       19.29     31.82 o 
  15  -4   1       12.58       -3.31     33.59 o 
 -13  -3   1        2.06       -5.00     21.46 o 
 -12  -3   1       11.66       26.49     23.70 o 
 -11  -3   1       26.11        4.78     23.74 o 
 -10  -3   1        0.24       14.77     24.69 o 
  -9  -3   1        9.13       20.21     20.43 o 
  -8  -3   1        7.38        0.96     17.93 o 
  -7  -3   1      347.24      423.84     44.65 o 
  -6  -3   1      158.41      184.76     32.82 o 
  -5  -3   1       83.83       67.76     19.95 o 
  -4  -3   1     4104.51     4202.42    114.06 o 
  -3  -3   1     8330.72     8537.58    169.37 o 
  -2  -3   1     3274.95     3253.36     83.34 o 
  -1  -3   1      149.84      178.63     17.64 o 
   0  -3   1     5307.96     5434.55     70.02 o 
   1  -3   1    12134.68    12589.63    191.23 o 
   2  -3   1     9981.16    10457.30    119.00 o 
   3  -3   1     2974.54     2847.82     41.71 o 
   4  -3   1      425.97      371.80     18.39 o 
   5  -3   1      478.36      507.92     24.21 o 
   6  -3   1     1047.24      939.31     85.05 o 
   7  -3   1     1039.74      997.77     59.27 o 
   8  -3   1        0.68       -2.08      6.09 o 
   9  -3   1       43.30       62.58     16.01 o 
  10  -3   1      111.39      101.56     50.99 o 
  11  -3   1       45.70       38.53     17.98 o 
  12  -3   1        0.54       28.22     23.33 o 
  13  -3   1        3.85        8.86     28.22 o 
  14  -3   1        1.42       -6.87     27.45 o 
  15  -3   1        0.18       35.31     40.42 o 
 -13  -2   1       17.53       24.80     30.32 o 
 -12  -2   1      119.44      -14.99     14.99 o 
 -11  -2   1       55.81       74.63     34.69 o 
 -10  -2   1      331.10      245.95     46.45 o 
  -9  -2   1      218.41      308.78     50.01 o 
  -8  -2   1      817.68      833.50     61.44 o 
  -7  -2   1      454.93      438.10     42.63 o 
  -6  -2   1        4.89        8.05     12.05 o 
  -5  -2   1      524.98      541.69     39.14 o 
  -4  -2   1     4838.86     4929.61    119.57 o 
  -3  -2   1     7130.28     7153.21    143.42 o 
  -2  -2   1       72.55       89.37     15.18 o 
  -1  -2   1     2233.55     2228.59     52.03 o 
   0  -2   1      749.55      681.53     14.98 o 
   1  -2   1     1322.46     1337.52     30.54 o 
   2  -2   1      404.20      326.71     11.72 o 
   3  -2   1     3741.88     3406.44     39.25 o 
   4  -2   1     1148.68     1248.70     33.81 o 
   5  -2   1      163.86      141.73     15.89 o 
   6  -2   1      477.56      430.02     36.53 o 
   7  -2   1      607.65      522.46     29.92 o 
   8  -2   1        0.02        0.66      8.62 o 
   9  -2   1      159.41      153.60     23.56 o 
  10  -2   1      204.18      209.59     29.66 o 
  11  -2   1      168.30      263.03     47.95 o 
  12  -2   1        9.12       33.04     26.68 o 
  13  -2   1        2.29      -21.53     21.53 o 
  14  -2   1        2.84      -21.79     32.08 o 
 -14  -1   1       13.89        5.84     30.32 o 
 -13  -1   1        7.65        8.64     21.83 o 
 -12  -1   1       52.93       26.49     26.57 o 
 -11  -1   1       26.89       -3.56     22.82 o 
 -10  -1   1        9.67       -9.92     19.59 o 
  -9  -1   1       10.89       44.35     23.08 o 
  -8  -1   1       23.51       28.92     19.03 o 
  -7  -1   1       32.87       28.48     17.34 o 
  -6  -1   1       96.97      100.06     22.75 o 
  -5  -1   1     3373.17     3209.33     96.79 o 
  -4  -1   1     5391.36     5186.95    118.88 o 
  -3  -1   1      208.38      179.55     19.33 o 
  -2  -1   1    25955.13    25775.37    370.48 o 
  -1  -1   1     4653.61     4589.59     78.79 o 
   0  -1   1     8846.10     7764.40    430.80 o 
   1  -1   1     1792.89     1694.91     19.65 o 
   2  -1   1     3039.34     3020.35     34.08 o 
   3  -1   1     5858.43     5622.45     59.52 o 
   4  -1   1      430.35      353.14     19.18 o 
   5  -1   1        6.52        6.67      8.76 o 
   6  -1   1      106.83      136.24     18.45 o 
   7  -1   1      205.87      174.69     21.47 o 
   8  -1   1       75.05       71.25     16.86 o 
   9  -1   1      301.83      323.52     42.19 o 
  10  -1   1      407.43      430.64     50.23 o 
  11  -1   1       51.54       44.98     27.01 o 
  12  -1   1       14.32      -12.24     18.74 o 
  13  -1   1       12.15       83.82     37.30 o 
  14  -1   1       36.62      -13.93     33.77 o 
 -14   0   1       20.59       11.17     32.12 o 
 -13   0   1        0.14      -25.83     25.83 o 
 -12   0   1       11.86      -20.87     22.16 o 
 -11   0   1       76.42       55.05     31.60 o 
 -10   0   1        4.67        5.11     18.08 o 
  -9   0   1        6.59       -4.42     10.22 o 
  -8   0   1      174.63      170.19     19.98 o 
  -7   0   1     3473.18     3568.72    116.23 o 
  -6   0   1     3690.15     3586.62    108.73 o 
  -5   0   1     3674.71     3208.09     93.08 o 
  -4   0   1     1597.56     1740.30     59.60 o 
  -3   0   1     3055.52     3156.78     48.64 o 
  -2   0   1     6995.14     6882.34     79.75 o 
  -1   0   1     3145.16     3281.55     40.21 o 
   0   0   1     4222.90       -1.62      1.62 o 
   1   0   1      187.69      132.73      5.91 o 
   2   0   1     4309.84     4452.25     49.23 o 
   3   0   1      482.26      537.44     21.62 o 
   4   0   1      222.48      227.34     20.93 o 
   5   0   1      269.35      214.25     33.16 o 
   6   0   1      417.73      470.96     28.00 o 
   7   0   1      159.29      185.28     32.01 o 
   8   0   1      173.41      202.88     35.68 o 
   9   0   1      249.63      220.67     40.72 o 
  10   0   1        5.56        0.29     16.61 o 
  11   0   1        0.52       -5.62     21.09 o 
  12   0   1       58.26       88.08     35.57 o 
  13   0   1      102.50      106.05     42.77 o 
  14   0   1        1.21      -30.72     36.49 o 
 -14   1   1        6.50       34.65     36.16 o 
 -13   1   1        0.28       23.74     28.15 o 
 -12   1   1       12.52       14.29     27.19 o 
 -11   1   1       40.54       93.85     29.62 o 
 -10   1   1      330.14      360.34     43.47 o 
  -9   1   1       15.55        7.40     10.10 o 
  -8   1   1      681.36      696.91     29.66 o 
  -7   1   1     5108.11     5360.10     85.44 o 
  -6   1   1      896.46      789.05     39.19 o 
  -5   1   1       65.31       68.86      7.88 o 
  -4   1   1     3115.58     3065.28     41.04 o 
  -3   1   1        2.79        2.47      3.26 o 
  -2   1   1     5223.24     5106.65     50.82 o 
  -1   1   1        9.91       17.36      2.64 o 
   0   1   1       33.68       31.81      7.92 o 
   1   1   1      751.91      626.76     18.44 o 
   2   1   1      599.81      586.11     20.49 o 
   3   1   1     2144.03     2108.25     65.19 o 
   4   1   1      262.17      320.25     29.07 o 
   5   1   1      264.35      258.26     29.40 o 
   6   1   1     1566.90     1689.74     75.07 o 
   7   1   1      440.55      473.93     44.06 o 
   8   1   1      219.75      259.18     41.93 o 
   9   1   1       34.96       52.73     23.52 o 
  10   1   1      130.98      123.47     35.64 o 
  11   1   1        1.70      -13.30     19.22 o 
  12   1   1      256.60      276.70     57.51 o 
  13   1   1      109.55      159.48     50.01 o 
 -15   2   1       13.48        9.15     38.11 o 
 -14   2   1        6.31      -26.42     28.74 o 
 -13   2   1       30.11       58.06     33.66 o 
 -12   2   1       60.78       84.81     35.94 o 
 -11   2   1       19.57       62.51     27.08 o 
 -10   2   1      108.03       67.25     24.00 o 
  -9   2   1      126.38       78.34     25.36 o 
  -8   2   1     1152.14     1071.54     43.72 o 
  -7   2   1      300.79      278.62     14.45 o 
  -6   2   1     2223.48     2220.66     36.74 o 
  -5   2   1      361.01      359.83     15.28 o 
  -4   2   1     1909.65     1803.82     27.32 o 
  -3   2   1     2621.07     2499.59     32.52 o 
  -2   2   1      634.65      612.84     15.82 o 
  -1   2   1     1794.56     1822.38     33.11 o 
   0   2   1     1165.05     1104.39     37.48 o 
   1   2   1     4793.49     4591.09     67.90 o 
   2   2   1       47.71       29.03     11.94 o 
   3   2   1     5281.31     5053.52    118.44 o 
   4   2   1       18.16       18.56     13.16 o 
   5   2   1       43.44       60.52     19.40 o 
   6   2   1      257.54      261.45     33.15 o 
   7   2   1      299.99      313.16     39.17 o 
   8   2   1      273.70      380.74     44.46 o 
   9   2   1      291.93      295.41     49.24 o 
  10   2   1        0.38       20.17     22.31 o 
  11   2   1       56.92       62.87     32.19 o 
  12   2   1      112.34      120.42     44.83 o 
  13   2   1       50.78       30.10     42.55 o 
 -15   3   1        0.02       19.62     33.40 o 
 -14   3   1       45.27       50.05     37.33 o 
 -13   3   1       39.76       46.67     33.51 o 
 -12   3   1       28.60       42.92     25.91 o 
 -11   3   1        9.76       25.98     20.95 o 
 -10   3   1      205.20      151.07     33.95 o 
  -9   3   1      793.74      810.50     40.88 o 
  -8   3   1      653.81      549.53     47.42 o 
  -7   3   1     1536.80     1390.47     58.85 o 
  -6   3   1      172.43      165.94     19.55 o 
  -5   3   1     1886.36     1802.51     34.78 o 
  -4   3   1      687.12      668.89     16.48 o 
  -3   3   1     1623.59     1586.37     54.23 o 
  -2   3   1      666.82      687.54     16.24 o 
  -1   3   1      127.86      130.68     11.73 o 
   0   3   1     1166.33     1129.95     31.42 o 
   1   3   1     1917.79     1783.92     59.93 o 
   2   3   1     2887.67     2799.35     81.43 o 
   3   3   1        5.39        7.53     12.02 o 
   4   3   1      247.42      228.93     28.30 o 
   5   3   1       20.85       14.40     14.11 o 
   6   3   1      149.91      115.13     27.38 o 
   7   3   1      544.38      622.27     54.17 o 
   8   3   1      106.56       38.11     23.92 o 
   9   3   1       29.77       41.56     25.76 o 
  10   3   1      134.29      136.29     39.10 o 
  11   3   1       13.51       14.29     27.27 o 
  12   3   1        3.04       15.36     31.53 o 
 -15   4   1        0.17      -29.10     30.32 o 
 -14   4   1        2.42       -5.44     29.40 o 
 -13   4   1        1.70      -12.05     23.67 o 
 -12   4   1       10.22       -2.17     17.93 o 
 -11   4   1        0.21       -0.55     16.81 o 
 -10   4   1       10.97       -5.33     10.18 o 
  -9   4   1     2090.59     2296.54     69.62 o 
  -8   4   1      622.76      495.06     60.89 o 
  -7   4   1      766.42      609.44     30.42 o 
  -6   4   1     3124.22     3153.02     67.13 o 
  -5   4   1      914.83      922.53     21.49 o 
  -4   4   1     2904.15     2936.30     42.03 o 
  -3   4   1       87.64      102.72      9.21 o 
  -2   4   1     1177.94     1223.27     32.84 o 
  -1   4   1     3552.63     3361.39     86.61 o 
   0   4   1     1429.07     1354.34     38.25 o 
   1   4   1     2073.29     1733.54     64.67 o 
   2   4   1      210.03      164.08     26.46 o 
   3   4   1      302.60      301.03     31.46 o 
   4   4   1       11.78       10.25     10.47 o 
   5   4   1      279.28      337.56     39.32 o 
   6   4   1       34.19       48.95     21.31 o 
   7   4   1      148.95      162.83     36.53 o 
   8   4   1       76.75      119.91     36.75 o 
   9   4   1      101.67       68.06     34.65 o 
  10   4   1      105.64      129.24     40.42 o 
  11   4   1       10.60       34.43     31.97 o 
  12   4   1        4.81       -0.88     36.64 o 
 -15   5   1        0.37       30.57     34.84 o 
 -14   5   1        6.85      -20.98     20.98 o 
 -13   5   1       80.61       84.11     35.50 o 
 -12   5   1      238.58      208.29     32.50 o 
 -11   5   1       68.26       80.83     20.37 o 
 -10   5   1       23.28       44.22     14.93 o 
  -9   5   1      140.13      176.26     27.56 o 
  -8   5   1        6.86       12.89      9.45 o 
  -7   5   1      730.35      843.30     35.75 o 
  -6   5   1      598.74      551.76     27.52 o 
  -5   5   1     4323.13     4448.73     78.26 o 
  -4   5   1     2219.05     2081.21     46.64 o 
  -3   5   1      639.07      699.45     25.12 o 
  -2   5   1      451.05      415.68     31.60 o 
  -1   5   1      150.42      202.55     24.22 o 
   0   5   1      157.11      226.01     23.81 o 
   1   5   1       69.98       39.58     16.46 o 
   2   5   1      120.76      115.86     24.69 o 
   3   5   1        3.65       -9.19      9.19 o 
   4   5   1      384.82      430.27     44.43 o 
   5   5   1      208.08      209.75     38.36 o 
   6   5   1        6.30       14.59     18.30 o 
   7   5   1      209.63      207.51     44.28 o 
   8   5   1        5.42       39.39     27.93 o 
   9   5   1      209.13       34.03     30.43 o 
  10   5   1       39.90        9.63     25.43 o 
  11   5   1       12.32      -27.67     27.67 o 
 -16   6   1        3.65       86.61     48.21 o 
 -15   6   1       15.97       37.41     34.21 o 
 -14   6   1        1.27       31.38     30.39 o 
 -13   6   1        2.00       31.56     18.44 o 
 -12   6   1      245.73      251.11     59.14 o 
 -11   6   1      164.46      196.20     28.81 o 
 -10   6   1       75.98      108.97     20.66 o 
  -9   6   1       16.84        1.64     13.74 o 
  -8   6   1       86.07       80.85     18.28 o 
  -7   6   1     2548.43     2917.12     69.69 o 
  -6   6   1      407.70      355.64     22.97 o 
  -5   6   1      640.15      523.55     25.86 o 
  -4   6   1     6613.27     7037.88    104.50 o 
  -3   6   1      554.26      545.36     38.14 o 
  -2   6   1       79.15       26.42     12.38 o 
  -1   6   1       91.60       72.72     18.96 o 
   0   6   1      796.13      667.04     31.64 o 
   1   6   1      303.05      353.21     37.59 o 
   2   6   1       40.35       59.35     21.79 o 
   3   6   1      342.41      346.67     39.61 o 
   4   6   1      748.61      807.33     61.92 o 
   5   6   1      119.75       88.82     28.99 o 
   6   6   1      119.00      114.54     35.20 o 
   7   6   1       82.70       56.70     28.85 o 
   9   6   1       61.53       -6.47     17.97 o 
  10   6   1       12.52       24.36     29.03 o 
 -16   7   1        3.45        1.47     35.75 o 
 -15   7   1       12.39       16.87     31.71 o 
 -14   7   1       35.43       41.71     23.39 o 
 -13   7   1       78.32       95.17     25.75 o 
 -12   7   1      468.69      533.41     41.63 o 
 -11   7   1      330.38      425.93     40.48 o 
 -10   7   1      192.54      217.41     28.31 o 
  -9   7   1      102.01       82.43     17.73 o 
  -8   7   1      815.59      831.92     38.88 o 
  -7   7   1      670.92      681.85     48.29 o 
  -6   7   1      285.17      248.42     20.40 o 
  -5   7   1       10.15       11.91      8.48 o 
  -4   7   1       24.30       31.09     12.64 o 
  -3   7   1     1606.75     1318.11     62.80 o 
  -2   7   1      356.28      380.22     35.72 o 
  -1   7   1     1074.06      999.32     54.04 o 
   0   7   1      273.11      277.02     35.59 o 
   1   7   1      819.55      776.90     54.72 o 
   2   7   1      285.63      350.64     40.97 o 
   3   7   1       14.51       26.38     19.99 o 
   4   7   1      306.87      227.43     42.63 o 
   5   7   1       10.32       20.32     22.20 o 
   6   7   1        4.87       37.74     26.97 o 
   7   7   1      142.89      190.94     50.82 o 
   8   7   1      167.87       -4.15     13.52 o 
   9   7   1        8.30       -3.53     28.77 o 
 -16   8   1       18.47      -26.90     38.14 o 
 -15   8   1       24.70       -9.85     30.02 o 
 -14   8   1       70.98       99.29     30.00 o 
 -13   8   1       46.68       68.22     22.09 o 
 -12   8   1       17.76       35.76     18.83 o 
 -11   8   1      205.52      257.89     32.49 o 
 -10   8   1       42.51       51.13     15.93 o 
  -9   8   1      194.23      210.96     26.07 o 
  -8   8   1      248.99      262.16     26.08 o 
  -7   8   1        1.36        0.90     17.58 o 
  -6   8   1      190.71      239.50     29.12 o 
  -5   8   1      154.08      160.81     18.95 o 
  -4   8   1      387.75      350.50     26.84 o 
  -3   8   1     1905.32     2030.53     84.19 o 
  -2   8   1      729.72      776.54     52.99 o 
  -1   8   1      562.33      575.66     32.94 o 
   0   8   1      531.53      513.02     32.56 o 
   1   8   1       10.44       -3.42     14.15 o 
   2   8   1       62.08       36.86     23.04 o 
   3   8   1       13.92       28.26     21.72 o 
   4   8   1       21.91        5.77     21.46 o 
   5   8   1      202.75      154.96     42.22 o 
   6   8   1      262.00      319.26     59.27 o 
   7   8   1       46.03      -12.49     12.49 o 
   8   8   1        5.50      -17.93     26.16 o 
   9   8   1       29.92      -26.57     26.57 o 
 -15   9   1        0.68      -21.75     25.60 o 
 -14   9   1        4.85       16.97     23.37 o 
 -13   9   1       28.50       -1.68     20.19 o 
 -12   9   1       30.68       56.85     21.46 o 
 -11   9   1        0.13        4.82     14.03 o 
 -10   9   1       31.33       44.02     17.85 o 
  -9   9   1       52.18       62.48     19.38 o 
  -8   9   1      386.07      398.98     29.29 o 
  -7   9   1      172.10      194.52     23.86 o 
  -6   9   1      250.92      252.00     22.99 o 
  -5   9   1      642.08      652.89     31.96 o 
  -4   9   1     1818.75     1919.04    101.53 o 
  -3   9   1        9.36       -3.23     11.61 o 
  -2   9   1        6.67        1.22      9.92 o 
  -1   9   1      364.20      326.97     29.17 o 
   0   9   1      124.51      142.25     32.89 o 
   1   9   1      146.32      168.41     37.11 o 
   2   9   1       14.15       14.55     20.06 o 
   3   9   1      105.69       62.62     31.01 o 
   4   9   1       14.10        5.99     25.61 o 
   5   9   1      136.33      188.95     48.84 o 
   6   9   1       52.10      -13.71     13.71 o 
   7   9   1        4.39        4.15     25.13 o 
   8   9   1       38.16       -8.56     26.13 o 
 -15  10   1        2.55       43.39     28.06 o 
 -14  10   1        5.88       -0.91     20.93 o 
 -13  10   1       65.08       73.57     25.54 o 
 -12  10   1       20.58       15.07     18.41 o 
 -11  10   1      323.33      370.42     39.57 o 
 -10  10   1      169.50      229.77     30.00 o 
  -9  10   1       65.47      102.89     19.93 o 
  -8  10   1       37.12       24.07     18.98 o 
  -7  10   1      133.36      118.97     20.43 o 
  -6  10   1      161.33      153.90     44.59 o 
  -5  10   1       49.80       49.70     14.26 o 
  -4  10   1     1306.27     1369.52     76.95 o 
  -3  10   1     1212.99     1316.17     78.05 o 
  -2  10   1        9.48        3.13     10.71 o 
  -1  10   1       26.95       45.85     15.24 o 
   0  10   1       99.62      128.54     34.54 o 
   1  10   1      154.93      102.23     33.29 o 
   2  10   1      487.37      613.01     62.32 o 
   3  10   1        9.40        3.23     25.54 o 
   4  10   1       65.41       62.98     41.16 o 
   5  10   1       22.44      -14.52     14.52 o 
   6  10   1       53.45       17.09     26.49 o 
   7  10   1       17.19      -25.54     25.54 o 
 -15  11   1        5.16        6.91     40.02 o 
 -14  11   1       22.91        6.26     23.22 o 
 -13  11   1        7.53      -11.10     19.47 o 
 -12  11   1        7.83       32.60     20.09 o 
 -11  11   1      127.46      133.85     26.92 o 
 -10  11   1      322.64      419.94     34.91 o 
  -9  11   1       94.15       82.43     20.82 o 
  -8  11   1        3.74       21.57     19.70 o 
  -7  11   1       66.70       60.85     23.92 o 
  -6  11   1      680.54      712.89     58.10 o 
  -5  11   1      378.51      383.45     43.77 o 
  -4  11   1       14.32        7.97     16.06 o 
  -3  11   1        5.18        4.53     14.34 o 
  -2  11   1        2.55       -3.02     12.26 o 
  -1  11   1      304.46      343.00     35.09 o 
   0  11   1      416.26      494.50     56.70 o 
   1  11   1       14.68       31.20     30.32 o 
   2  11   1      327.65      399.29     62.54 o 
   3  11   1      439.50      170.14     47.44 o 
   4  11   1       35.74      -19.07     19.07 o 
   5  11   1       25.71      -11.94     25.76 o 
   6  11   1        1.01       51.63     33.70 o 
 -15  12   1       14.65        9.77     41.01 o 
 -14  12   1        3.73       28.15     35.98 o 
 -13  12   1       44.46       85.84     39.76 o 
 -12  12   1       78.62      206.78     47.18 o 
 -11  12   1       70.26       96.79     36.53 o 
 -10  12   1       47.86       15.80     23.78 o 
  -9  12   1        4.41       -1.98     22.08 o 
  -8  12   1      284.18      368.13     46.74 o 
  -7  12   1      191.74      171.46     37.78 o 
  -6  12   1      158.37      156.21     38.29 o 
  -5  12   1        5.82        5.07     17.42 o 
  -4  12   1      560.22      535.33     57.77 o 
  -3  12   1      314.07      343.97     38.72 o 
  -2  12   1       19.87       13.41     15.56 o 
  -1  12   1        2.43      -13.63     22.49 o 
   0  12   1        6.76       15.91     26.38 o 
   1  12   1        9.62        7.13     30.32 o 
   2  12   1       28.93      -19.40     19.40 o 
   3  12   1       44.68       -9.41     24.95 o 
   4  12   1       38.09      -25.72     26.35 o 
 -14  13   1       51.69      109.03     46.15 o 
 -13  13   1       85.57       68.20     40.57 o 
 -12  13   1       25.66       78.82     37.45 o 
 -11  13   1       21.50       33.62     34.80 o 
 -10  13   1        0.02        9.55     26.68 o 
  -9  13   1       72.87      140.89     38.88 o 
  -8  13   1      184.42      306.07     53.50 o 
  -7  13   1        0.83       33.95     23.74 o 
  -6  13   1        6.69       13.78     20.80 o 
  -5  13   1        3.45       12.35     22.78 o 
  -4  13   1        5.98        3.30     19.78 o 
  -3  13   1       82.45       65.24     24.74 o 
  -2  13   1       19.61       44.54     21.41 o 
  -1  13   1       58.03      106.02     42.99 o 
   0  13   1        0.62        4.81     29.14 o 
   1  13   1        6.27        8.97     18.04 o 
   2  13   1        2.80       26.02     30.90 o 
   3  13   1        6.63        3.16     28.33 o 
 -13  14   1       11.37       51.56     39.25 o 
 -12  14   1        6.82       36.75     40.35 o 
 -11  14   1        3.60      -23.96     29.69 o 
 -10  14   1        8.44       -1.65     30.10 o 
  -9  14   1      283.09      402.09     68.31 o 
  -8  14   1      208.21      297.47     54.83 o 
  -7  14   1      222.51      225.44     47.04 o 
  -6  14   1      104.99      202.70     45.53 o 
  -5  14   1       45.11       26.38     46.41 o 
  -4  14   1      101.32       91.63     42.81 o 
  -3  14   1       19.54       37.22     23.75 o 
  -2  14   1        2.59      -16.46     16.46 o 
  -1  14   1       43.62       14.18     21.83 o 
   0  14   1       33.30      -22.97     22.97 o 
   1  14   1       17.69       16.68     26.83 o 
 -12  15   1       13.67       50.97     43.43 o 
 -11  15   1        6.81       -5.44     37.26 o 
 -10  15   1       14.38       31.49     37.15 o 
  -9  15   1      150.17      318.60     61.26 o 
  -8  15   1       56.59       70.85     36.78 o 
  -7  15   1       18.38       10.55     31.46 o 
  -6  15   1      172.65      246.83     55.52 o 
  -5  15   1       32.61       17.51     15.19 o 
  -4  15   1       45.86       18.68     15.45 o 
  -3  15   1        7.67      -21.55     21.55 o 
  -2  15   1        1.41       17.12     27.93 o 
  -1  15   1       30.13       29.03     34.28 o 
   0  15   1       35.65       23.63     33.70 o 
 -11  16   1       44.10      104.29     52.84 o 
 -10  16   1       22.32        5.55     39.61 o 
  -9  16   1        9.88      -28.70     28.70 o 
  -8  16   1        9.80       -7.06     35.61 o 
  -7  16   1        1.44      -28.74     34.47 o 
  -6  16   1        1.04       24.26     43.01 o 
  -5  16   1       22.12       58.49     40.52 o 
  -4  16   1       19.59       78.28     46.06 o 
  -3  16   1       22.91        0.26     48.36 o 
   3 -17   2       16.01       66.03     52.51 o 
   4 -17   2       91.68      169.04     59.90 o 
   5 -17   2       99.53      187.54     41.09 o 
   6 -17   2       19.82       39.09     28.36 o 
   7 -17   2       21.77       43.62     36.99 o 
   8 -17   2      147.32      302.10     64.82 o 
   9 -17   2       32.73       58.61     42.55 o 
  10 -17   2        7.03       18.59     41.97 o 
  11 -17   2        8.71       34.95     43.91 o 
   0 -16   2        1.84        1.91     49.57 o 
   1 -16   2        1.15        6.21     39.83 o 
   2 -16   2       25.31        1.32     36.75 o 
   3 -16   2      131.55      250.32     58.94 o 
   4 -16   2       85.15      131.92     32.94 o 
   5 -16   2        0.02      -10.78     24.89 o 
   6 -16   2      114.71      145.03     38.06 o 
   7 -16   2      371.39      582.37     70.30 o 
   8 -16   2      250.13      339.47     60.67 o 
   9 -16   2       36.80       56.00     33.88 o 
  10 -16   2        5.64       33.55     38.00 o 
  11 -16   2       93.58      181.02     55.12 o 
  12 -16   2       31.56       81.91     47.26 o 
  -2 -15   2       10.72       29.03     55.82 o 
  -1 -15   2       11.05       17.34     45.05 o 
   0 -15   2        6.88      -12.60     29.07 o 
   1 -15   2       19.35       37.63     40.90 o 
   2 -15   2       34.04       70.41     43.55 o 
   3 -15   2      206.76      240.37     73.73 o 
   4 -15   2       69.89       34.73     25.23 o 
   5 -15   2       16.71       12.31     21.48 o 
   6 -15   2       35.88       44.46     29.73 o 
   7 -15   2       51.71       60.67     32.82 o 
   8 -15   2        1.60       24.88     25.10 o 
   9 -15   2       10.70        4.74     27.74 o 
  10 -15   2       32.05        5.62     31.53 o 
  11 -15   2      135.80      161.36     47.92 o 
  12 -15   2       40.71      -11.76     33.81 o 
  13 -15   2        3.59       19.18     41.23 o 
  -3 -14   2        0.65        5.07     47.73 o 
  -2 -14   2        8.53      -20.87     38.99 o 
  -1 -14   2       24.43       44.98     40.16 o 
   0 -14   2        1.24      -19.59     30.54 o 
   1 -14   2       93.34      148.60     43.21 o 
   2 -14   2       93.30      105.32     34.51 o 
   3 -14   2        6.24       10.81     17.66 o 
   4 -14   2      115.57      106.26     24.79 o 
   5 -14   2       31.93        8.89     23.19 o 
   6 -14   2       55.10       45.26     18.59 o 
   7 -14   2      140.56      124.50     39.26 o 
   8 -14   2       22.15       14.38     17.58 o 
   9 -14   2      164.76      165.88     28.92 o 
  10 -14   2      155.41      183.25     31.57 o 
  11 -14   2       36.40       45.18     22.48 o 
  12 -14   2        3.50      -19.86     19.86 o 
  13 -14   2       18.74       12.36     27.59 o 
  14 -14   2       13.90       -8.07     25.56 o 
  -5 -13   2       10.37        8.97     52.07 o 
  -4 -13   2       50.66      126.48     60.12 o 
  -3 -13   2       23.48       57.51     40.57 o 
  -2 -13   2        0.16      -27.49     27.49 o 
  -1 -13   2      155.86      199.61     50.27 o 
   0 -13   2      268.46      438.54     63.90 o 
   1 -13   2       53.03       71.88     30.98 o 
   2 -13   2       37.32       44.12     18.07 o 
   3 -13   2      112.00       99.65     20.96 o 
   4 -13   2      170.65      116.50     23.11 o 
   5 -13   2       77.13      138.39     34.51 o 
   6 -13   2        4.54        7.89     13.45 o 
   7 -13   2       16.95       14.29     17.97 o 
   8 -13   2      484.75      699.78     60.65 o 
   9 -13   2      239.88      287.96     33.99 o 
  10 -13   2      222.01      212.60     50.36 o 
  11 -13   2       11.85       -7.46     17.15 o 
  12 -13   2        0.30       21.20     21.33 o 
  13 -13   2        4.73       14.88     26.22 o 
  14 -13   2       22.22       29.49     27.30 o 
  15 -13   2        1.77       -3.69     29.08 o 
  -6 -12   2       23.38        1.54     54.20 o 
  -5 -12   2       47.72       37.81     47.92 o 
  -4 -12   2       60.01      104.14     45.53 o 
  -3 -12   2      105.21      135.71     44.90 o 
  -2 -12   2        2.34      -12.93     25.21 o 
  -1 -12   2      232.59      137.43     37.30 o 
   0 -12   2      365.32      454.30     54.83 o 
   1 -12   2       46.12        2.43     21.72 o 
   2 -12   2      372.19      371.56     30.23 o 
   3 -12   2      456.66      517.85     39.93 o 
   4 -12   2      952.52     1109.54     71.22 o 
   5 -12   2      504.38      679.38     54.75 o 
   6 -12   2      100.10      126.21     20.91 o 
   7 -12   2       14.58        2.71     12.36 o 
   8 -12   2      592.05      714.17     55.19 o 
   9 -12   2       55.70       57.43     18.27 o 
  10 -12   2       35.25       37.93     16.99 o 
  11 -12   2       71.08       69.67     33.42 o 
  12 -12   2       25.35       31.67     20.77 o 
  13 -12   2      120.98      117.26     29.25 o 
  14 -12   2        3.18      -17.92     17.92 o 
  15 -12   2        6.30       -4.65     28.53 o 
  -7 -11   2        2.16       29.51     33.81 o 
  -6 -11   2       35.27       24.66     24.25 o 
  -5 -11   2       25.33       23.11     31.42 o 
  -4 -11   2       92.34       92.35     40.16 o 
  -3 -11   2        8.34      -20.17     20.17 o 
  -2 -11   2       31.60       65.08     31.23 o 
  -1 -11   2      565.57      602.10     58.35 o 
   0 -11   2      511.88      609.60     57.77 o 
   1 -11   2        6.30       -7.17     14.92 o 
   2 -11   2      510.48      466.09     31.85 o 
   3 -11   2     1857.46     2131.06     66.32 o 
   4 -11   2     2166.30     2261.12     94.22 o 
   5 -11   2      119.64       95.48     18.89 o 
   6 -11   2      564.05      599.34     36.51 o 
   7 -11   2      802.56      736.78     38.91 o 
   8 -11   2      104.49       92.14     21.55 o 
   9 -11   2       63.83       47.88     22.95 o 
  10 -11   2      186.06      193.90     27.46 o 
  11 -11   2        0.34      -12.73     12.73 o 
  12 -11   2       68.52       89.32     23.71 o 
  13 -11   2      142.55      161.24     32.70 o 
  14 -11   2        0.22      -12.71     19.41 o 
  15 -11   2       23.04       69.89     31.74 o 
  -8 -10   2        0.28       21.31     33.07 o 
  -7 -10   2       17.40       10.44     24.73 o 
  -6 -10   2        0.68      -12.31     24.69 o 
  -5 -10   2       33.69       64.01     33.40 o 
  -4 -10   2       81.93       96.06     36.20 o 
  -3 -10   2      167.26      218.35     46.01 o 
  -2 -10   2      372.66      410.87     47.29 o 
  -1 -10   2        8.56       21.50     20.06 o 
   0 -10   2        9.11        7.86     16.24 o 
   1 -10   2       85.84       45.81     17.66 o 
   2 -10   2      512.41      508.29     30.09 o 
   3 -10   2     1003.56     1054.45     61.07 o 
   4 -10   2      440.19      402.97     38.07 o 
   5 -10   2       57.85       35.12     12.63 o 
   6 -10   2      663.24      618.06     33.14 o 
   7 -10   2      139.39      131.10     15.32 o 
   8 -10   2       18.02        8.71     11.93 o 
   9 -10   2      156.78      153.05     24.01 o 
  10 -10   2       88.56       94.59     20.82 o 
  11 -10   2      253.02      328.56     34.05 o 
  12 -10   2       59.52       87.04     48.51 o 
  13 -10   2       72.67       79.54     25.20 o 
  14 -10   2       18.72       -6.29     24.62 o 
  15 -10   2        3.67       14.04     27.52 o 
  -9  -9   2       17.61       17.34     30.32 o 
  -8  -9   2       20.33       11.32     23.78 o 
  -7  -9   2        6.27       -6.10     27.16 o 
  -6  -9   2        0.22      -14.04     23.19 o 
  -5  -9   2      126.99      149.96     38.07 o 
  -4  -9   2      202.03      176.50     38.44 o 
  -3  -9   2      105.16      121.71     34.14 o 
  -2  -9   2      262.21      327.45     47.77 o 
  -1  -9   2       29.13       18.52     16.94 o 
   0  -9   2        1.23       17.27     15.51 o 
   1  -9   2      704.05      722.60     34.18 o 
   2  -9   2     1009.90      996.94     39.81 o 
   3  -9   2      431.61      390.44     35.68 o 
   4  -9   2     1189.38     1291.29     61.48 o 
   5  -9   2      949.71      992.08     39.25 o 
   6  -9   2        4.58       -0.59      8.70 o 
   7  -9   2       70.92       74.54     11.61 o 
   8  -9   2        2.86       14.15     17.62 o 
   9  -9   2       41.84       43.20     15.20 o 
  10  -9   2       16.09       15.80     11.64 o 
  11  -9   2       69.00       91.03     38.88 o 
  12  -9   2       72.71       49.36     20.08 o 
  13  -9   2        0.01       -1.81     17.46 o 
  14  -9   2        1.58        2.06     18.30 o 
  15  -9   2        1.26      -16.75     16.75 o 
 -10  -8   2       57.67       14.88     28.52 o 
  -9  -8   2       96.32       45.68     28.63 o 
  -8  -8   2      271.69       -9.41     19.18 o 
  -7  -8   2       51.20       62.07     35.13 o 
  -6  -8   2      136.61      113.99     36.42 o 
  -5  -8   2      780.79      821.33     67.25 o 
  -4  -8   2       14.07        0.77     18.48 o 
  -3  -8   2      218.17      157.02     34.51 o 
  -2  -8   2       94.66      133.47     28.11 o 
  -1  -8   2      189.00      181.05     30.24 o 
   0  -8   2     1484.51     1525.55     69.01 o 
   1  -8   2     1363.96     1409.50     44.68 o 
   2  -8   2     1492.98     1613.60     66.92 o 
   3  -8   2      110.47       99.84     20.25 o 
   4  -8   2      614.25      517.47     37.04 o 
   5  -8   2      190.63      152.15     18.34 o 
   6  -8   2       11.44        4.24      6.65 o 
   7  -8   2      593.09      555.79     46.32 o 
   8  -8   2      418.65      408.00     29.72 o 
   9  -8   2      144.16      129.71     21.26 o 
  10  -8   2      158.89      177.95     25.49 o 
  11  -8   2       40.75       56.31     35.37 o 
  12  -8   2        3.49        6.16     13.84 o 
  13  -8   2       38.74       46.12     29.60 o 
  14  -8   2        3.03        7.88     13.88 o 
  15  -8   2       45.84       20.56     49.76 o 
 -10  -7   2       18.65      -13.89     24.36 o 
  -9  -7   2       62.51       12.31     16.21 o 
  -8  -7   2      165.02      117.33     41.45 o 
  -7  -7   2       13.72       -8.67     20.84 o 
  -6  -7   2      183.09      256.46     45.64 o 
  -5  -7   2     1159.31     1206.29     75.44 o 
  -4  -7   2       18.75      -11.94     11.94 o 
  -3  -7   2       17.84       15.84     15.95 o 
  -2  -7   2     1318.94     1362.50     66.92 o 
  -1  -7   2      905.53      799.83     48.84 o 
   0  -7   2      377.58      283.06     27.89 o 
   1  -7   2      470.68      448.94     23.50 o 
   2  -7   2      104.65      122.92     20.69 o 
   3  -7   2      557.62      482.19     32.96 o 
   4  -7   2     1112.67     1044.47     56.94 o 
   5  -7   2     5830.11     5984.25     76.02 o 
   6  -7   2      633.55      594.13     20.38 o 
   7  -7   2      771.70      847.86     37.19 o 
   8  -7   2      566.16      632.77     92.36 o 
   9  -7   2      173.46      171.18     24.37 o 
  10  -7   2        0.98       -3.47     10.28 o 
  11  -7   2       33.96       40.47     16.68 o 
  12  -7   2       12.36       24.46     17.37 o 
  13  -7   2      152.87      182.71     32.48 o 
  14  -7   2      109.89       21.46     36.84 o 
  15  -7   2       27.92       22.26     26.37 o 
 -11  -6   2        1.48      -23.41     23.41 o 
 -10  -6   2       23.88        7.28     20.58 o 
  -9  -6   2       43.74       40.13     32.70 o 
  -8  -6   2       22.23       28.18     26.05 o 
  -7  -6   2       21.28        0.29     20.95 o 
  -6  -6   2      295.99      344.65     43.80 o 
  -5  -6   2      378.95      331.42     39.25 o 
  -4  -6   2      167.72      108.88     26.90 o 
  -3  -6   2     1707.37     1728.21     74.52 o 
  -2  -6   2      257.96      205.97     26.60 o 
  -1  -6   2     3807.29     4063.59    107.52 o 
   0  -6   2     3411.13     3147.49     87.24 o 
   1  -6   2      109.28      105.27     13.01 o 
   2  -6   2       80.56       57.73     14.04 o 
   3  -6   2      891.07      852.68     39.10 o 
   4  -6   2     1943.83     1982.84     47.12 o 
   5  -6   2      130.88      113.63     10.88 o 
   6  -6   2      301.96      255.99     12.39 o 
   7  -6   2     2169.78     2435.09     62.70 o 
   8  -6   2      193.25      156.22     35.06 o 
   9  -6   2        1.02       -8.90     12.35 o 
  10  -6   2      203.26      148.33     22.55 o 
  11  -6   2      123.60      168.84     27.12 o 
  12  -6   2       61.38       63.28     20.58 o 
  13  -6   2       30.90       46.33     23.06 o 
  14  -6   2      123.90      217.17     53.98 o 
  15  -6   2        4.84       42.63     39.58 o 
 -12  -5   2       12.92       29.25     31.31 o 
 -11  -5   2        5.39       16.94     25.91 o 
 -10  -5   2       47.14       59.89     48.56 o 
  -9  -5   2       16.07       28.55     26.13 o 
  -8  -5   2       33.19       -0.29     19.59 o 
  -7  -5   2      523.10      614.45     54.53 o 
  -6  -5   2        4.03       12.75     15.73 o 
  -5  -5   2       40.79       83.34     22.20 o 
  -4  -5   2      132.54      115.42     23.44 o 
  -3  -5   2      326.26      326.79     30.90 o 
  -2  -5   2     3185.46     3398.80     94.37 o 
  -1  -5   2     5246.17     5383.76    119.50 o 
   0  -5   2      352.56      326.09     24.44 o 
   1  -5   2       58.24       48.10     12.31 o 
   2  -5   2       31.48        8.01      8.01 o 
   3  -5   2      183.37      198.03     18.87 o 
   4  -5   2     1702.55     1876.44     32.41 o 
   5  -5   2      555.80      616.78     26.86 o 
   6  -5   2        2.90        1.18      7.11 o 
   7  -5   2     1164.57     1195.45     95.82 o 
   8  -5   2      177.78      159.64     20.57 o 
   9  -5   2      334.14      309.52     26.33 o 
  10  -5   2       15.57       -6.94     10.79 o 
  11  -5   2      323.94      521.43    101.72 o 
  12  -5   2      415.51      478.24     47.24 o 
  13  -5   2       14.63        6.65     18.14 o 
  14  -5   2        0.19       40.09     34.69 o 
  15  -5   2        0.63      -29.54     36.42 o 
 -12  -4   2        8.37        2.39     25.87 o 
 -11  -4   2        0.11       -0.18     14.11 o 
 -10  -4   2        0.04        7.25     17.62 o 
  -9  -4   2       75.10       57.84     33.22 o 
  -8  -4   2       57.83      116.38     32.37 o 
  -7  -4   2      110.04       96.28     27.45 o 
  -6  -4   2       30.51       20.73     14.74 o 
  -5  -4   2       20.29       10.18     12.20 o 
  -4  -4   2      522.09      533.97     39.39 o 
  -3  -4   2     4796.13     4597.82    114.47 o 
  -2  -4   2     7269.07     7312.10    146.14 o 
  -1  -4   2       15.78        4.81      8.49 o 
   0  -4   2       68.60       69.05     12.20 o 
   1  -4   2        7.06       11.61      6.91 o 
   2  -4   2     9555.54    10034.25    197.68 o 
   3  -4   2      683.84      712.86     17.59 o 
   4  -4   2     2836.17     2963.80     39.93 o 
   5  -4   2     1021.35     1098.22     21.22 o 
   6  -4   2      737.10      735.27     31.50 o 
   7  -4   2      219.60      204.18     20.66 o 
   8  -4   2      365.98      303.20     33.02 o 
   9  -4   2        0.90       15.12     10.75 o 
  10  -4   2      124.65      157.82     24.41 o 
  11  -4   2      299.52      313.18     69.86 o 
  12  -4   2      420.26      480.16     77.72 o 
  13  -4   2       41.43       67.47     34.32 o 
  14  -4   2       34.77       41.89     35.87 o 
  15  -4   2        3.13        5.07     38.03 o 
 -13  -3   2       62.06      -12.42     24.91 o 
 -12  -3   2       12.35       17.45     22.97 o 
 -11  -3   2       26.29       17.16     27.67 o 
 -10  -3   2      487.00      641.42     64.20 o 
  -9  -3   2      117.76      101.62     33.86 o 
  -8  -3   2      133.32       92.12     28.44 o 
  -7  -3   2      323.21      318.16     38.55 o 
  -6  -3   2      100.20       58.65     20.91 o 
  -5  -3   2     3641.85     3923.00    114.47 o 
  -4  -3   2     1372.98     1364.93     59.64 o 
  -3  -3   2      675.43      526.22     34.40 o 
  -2  -3   2     4922.55     4989.03    105.28 o 
  -1  -3   2      326.39      305.59     20.36 o 
   0  -3   2      184.62      184.36     14.48 o 
   1  -3   2      479.47      518.24     14.97 o 
   2  -3   2     9796.44     9700.03    106.65 o 
   3  -3   2      113.58      107.46      7.70 o 
   4  -3   2     2013.04     2048.22     37.52 o 
   5  -3   2       38.33       26.09      5.90 o 
   6  -3   2      253.88      239.79     19.49 o 
   7  -3   2       62.47       48.25     16.74 o 
   8  -3   2      155.37      129.16     20.43 o 
   9  -3   2      148.64      172.64     23.63 o 
  10  -3   2        8.99       20.01     14.84 o 
  11  -3   2      149.25      171.89     28.45 o 
  12  -3   2       27.95       28.48     29.77 o 
  13  -3   2        7.47      -16.76     25.69 o 
  14  -3   2       29.24       80.99     43.77 o 
  15  -3   2       56.37       66.88     45.35 o 
 -13  -2   2       90.51        1.54     26.83 o 
 -12  -2   2       22.70      -11.69     11.69 o 
 -11  -2   2      180.20      209.72     47.15 o 
 -10  -2   2      858.99      755.33     68.39 o 
  -9  -2   2       44.09       51.18     16.98 o 
  -8  -2   2      366.54      390.96     29.28 o 
  -7  -2   2       33.37       33.15     18.19 o 
  -6  -2   2      832.03      830.08     51.81 o 
  -5  -2   2     2165.50     2140.29     77.90 o 
  -4  -2   2     2371.21     2214.08     72.94 o 
  -3  -2   2      106.77       94.62     16.94 o 
  -2  -2   2      296.45      263.29     20.54 o 
  -1  -2   2     7128.82     6679.97     81.42 o 
   0  -2   2      850.12      925.45     17.45 o 
   1  -2   2     6850.08     6326.90     71.36 o 
   2  -2   2     6959.28     6915.73     66.67 o 
   3  -2   2    21728.86    22782.00    226.04 o 
   4  -2   2      152.61       97.57      8.47 o 
   5  -2   2      334.96      305.93     13.96 o 
   6  -2   2        9.61       20.96      9.76 o 
   7  -2   2      282.85      250.16     21.72 o 
   8  -2   2      353.05      384.32     28.87 o 
   9  -2   2      505.91      530.18     39.28 o 
  10  -2   2       66.61       69.99     28.70 o 
  11  -2   2       21.77       60.41     26.83 o 
  12  -2   2      123.66       97.16     36.09 o 
  13  -2   2       40.92       59.05     34.87 o 
  14  -2   2      115.63      102.78     48.47 o 
 -14  -1   2        3.35       -9.52     25.65 o 
 -13  -1   2       10.28       -9.88     22.64 o 
 -12  -1   2        2.83      -13.16     22.27 o 
 -11  -1   2       28.37       37.48     25.83 o 
 -10  -1   2      218.52      215.30     43.73 o 
  -9  -1   2      363.25      393.24     28.67 o 
  -8  -1   2      235.09      213.31     23.18 o 
  -7  -1   2     1791.14     1758.83     88.45 o 
  -6  -1   2     2070.03     1874.38     48.86 o 
  -5  -1   2      631.82      758.94     28.65 o 
  -4  -1   2     2175.00     2208.84     46.47 o 
  -3  -1   2      571.23      535.16     22.27 o 
  -2  -1   2    11132.70    10830.35    122.15 o 
  -1  -1   2      291.15      295.12     14.63 o 
   0  -1   2     2130.19     2060.40     28.57 o 
   1  -1   2     8801.51     8506.28     76.61 o 
   2  -1   2    20988.46    21623.58    181.23 o 
   3  -1   2     1268.12     1327.55     45.40 o 
   4  -1   2      397.79      402.89     15.83 o 
   5  -1   2      364.83      344.77     22.49 o 
   6  -1   2        1.21        3.18     12.95 o 
   7  -1   2        2.25       10.68      9.47 o 
   8  -1   2      295.11      280.73     27.47 o 
   9  -1   2      798.38      929.66     66.81 o 
  10  -1   2       99.73       87.72     32.52 o 
  11  -1   2       43.48       60.19     28.11 o 
  12  -1   2       11.46      -21.31     21.31 o 
  13  -1   2      132.80      157.35     50.82 o 
  14  -1   2      112.39      132.33     52.84 o 
 -14   0   2        0.33       -8.49     27.23 o 
 -13   0   2        8.93        7.28     16.57 o 
 -12   0   2       31.62       34.54     29.43 o 
 -11   0   2       18.48       33.44     25.47 o 
 -10   0   2      119.80      136.99     36.12 o 
  -9   0   2      135.34      136.74     19.32 o 
  -8   0   2      631.01      667.73     32.00 o 
  -7   0   2      973.21     1003.81     38.11 o 
  -6   0   2      135.33       94.86     13.08 o 
  -5   0   2      250.19      268.07     27.63 o 
  -4   0   2     2873.21     2883.33     50.53 o 
  -3   0   2     4548.09     4729.14     66.02 o 
  -2   0   2      510.00      527.52     18.96 o 
  -1   0   2      163.46      149.28     14.24 o 
   0   0   2     6531.23     6605.86     76.26 o 
   1   0   2    12773.38    12200.98    145.14 o 
   2   0   2     3304.60     2865.06     40.35 o 
   3   0   2    12290.79    12904.54    124.09 o 
   4   0   2     2039.02     1936.47     37.13 o 
   5   0   2      643.07      664.10     30.94 o 
   6   0   2      204.31      192.25     21.50 o 
   7   0   2      738.34      734.76     65.50 o 
   8   0   2      158.61      183.99     35.20 o 
   9   0   2       36.35       34.87     21.13 o 
  10   0   2       32.87       55.34     27.08 o 
  11   0   2        7.83       20.50     25.87 o 
  12   0   2      142.44      198.76     51.89 o 
  13   0   2       96.55      146.36     49.13 o 
 -15   1   2        4.51       31.60     39.39 o 
 -14   1   2        1.35      -21.20     23.33 o 
 -13   1   2       79.24       -6.10     19.66 o 
 -12   1   2       40.83       68.39     33.29 o 
 -11   1   2      335.10      417.15     51.52 o 
 -10   1   2       28.93       14.88     18.37 o 
  -9   1   2      428.54      482.35     27.54 o 
  -8   1   2     2062.99     2121.52    170.71 o 
  -7   1   2     1770.66     1723.99     43.41 o 
  -6   1   2      121.18       87.02     11.74 o 
  -5   1   2     1303.68     1290.70     43.73 o 
  -4   1   2       45.29       54.12      7.91 o 
  -3   1   2     1153.35     1181.01     26.66 o 
  -2   1   2    36856.26    36725.10    361.72 o 
  -1   1   2     2458.38     2419.04     39.39 o 
   0   1   2     1489.86     1542.14     21.57 o 
   1   1   2     4231.79     4316.38     59.70 o 
   2   1   2     4754.03     4808.88     90.18 o 
   3   1   2       30.12       22.03      6.32 o 
   4   1   2      771.85      825.66     45.77 o 
   5   1   2      294.55      249.25     29.32 o 
   6   1   2      526.69      523.53     42.66 o 
   7   1   2      492.96      561.53     47.70 o 
   8   1   2       92.89      122.29     30.90 o 
   9   1   2       23.38       24.66     22.86 o 
  10   1   2       51.14       49.68     26.31 o 
  11   1   2      153.06      128.54     42.19 o 
  12   1   2       46.56       42.74     38.07 o 
  13   1   2       10.29       -0.15     34.36 o 
 -15   2   2        7.19       36.86     40.97 o 
 -14   2   2       27.89       27.96     33.04 o 
 -13   2   2       54.46       79.70     35.83 o 
 -12   2   2      184.36      171.79     41.60 o 
 -11   2   2       40.93       76.54     28.70 o 
 -10   2   2       47.40       30.13     21.20 o 
  -9   2   2     1265.02     1349.94     75.37 o 
  -8   2   2      765.42      874.27     29.69 o 
  -7   2   2      624.85      542.94     24.73 o 
  -6   2   2      210.75      171.20     14.30 o 
  -5   2   2     1520.03     1659.30     30.14 o 
  -4   2   2      831.76      716.06     18.32 o 
  -3   2   2      182.27      189.02     13.50 o 
  -2   2   2     1908.02     2014.65     28.04 o 
  -1   2   2    10640.97    10848.70    126.89 o 
   0   2   2     1856.51     1928.46     40.02 o 
   1   2   2       75.00       74.56     19.73 o 
   2   2   2     2076.60     1925.94     45.29 o 
   3   2   2     2593.09     2479.03     79.78 o 
   4   2   2       42.35       41.01     15.29 o 
   5   2   2     1497.64     1446.40     69.53 o 
   6   2   2      132.58      151.07     31.42 o 
   7   2   2        1.03       -4.15     14.33 o 
   8   2   2      227.54      268.69     43.18 o 
   9   2   2       54.20       43.21     27.89 o 
  10   2   2      158.55      178.74     44.46 o 
  11   2   2       75.52       67.50     32.26 o 
  12   2   2        8.43      -18.34     28.11 o 
 -15   3   2        4.37       44.98     37.96 o 
 -14   3   2       18.89       41.67     35.75 o 
 -13   3   2       12.54       -0.85     24.55 o 
 -12   3   2      211.41      271.63     48.69 o 
 -11   3   2        0.27      -12.53     15.76 o 
 -10   3   2       60.77       58.24     23.08 o 
  -9   3   2      973.64      939.29     62.07 o 
  -8   3   2      105.95       98.35      9.91 o 
  -7   3   2      289.10      238.32     15.77 o 
  -6   3   2     1111.49     1083.25     37.22 o 
  -5   3   2     2840.47     2930.77     63.22 o 
  -4   3   2        6.97        8.40      4.87 o 
  -3   3   2       32.79       16.92      4.79 o 
  -2   3   2       22.98       12.05      4.43 o 
  -1   3   2     1912.25     1871.75     48.74 o 
   0   3   2     1100.80     1032.43     32.32 o 
   1   3   2      825.26      828.80     48.14 o 
   2   3   2     4598.80     4351.76    112.89 o 
   3   3   2        0.22       -0.88     10.33 o 
   4   3   2        3.21        9.55     11.87 o 
   5   3   2       60.78       69.97     22.20 o 
   6   3   2       18.67       24.77     17.34 o 
   7   3   2      340.41      331.13     42.70 o 
   8   3   2      488.58      517.18     56.85 o 
   9   3   2      233.64      217.87     46.01 o 
  10   3   2      136.77       96.75     39.54 o 
  11   3   2       37.99       94.55     41.23 o 
  12   3   2        1.28       16.35     41.08 o 
 -15   4   2       53.61       54.86     42.52 o 
 -14   4   2       69.95       77.57     40.20 o 
 -13   4   2       48.35       40.05     28.70 o 
 -12   4   2       16.85       28.66     24.80 o 
 -11   4   2      138.39      154.82     35.57 o 
 -10   4   2       24.33       28.79     12.86 o 
  -9   4   2      612.43      667.26     37.46 o 
  -8   4   2      802.48      821.81     38.04 o 
  -7   4   2      828.72      846.32     22.73 o 
  -6   4   2     1298.77     1281.58     28.10 o 
  -5   4   2     2454.26     2463.25     40.47 o 
  -4   4   2      409.15      417.42     16.80 o 
  -3   4   2       43.56       32.09      6.38 o 
  -2   4   2        9.19        5.50      6.10 o 
  -1   4   2       15.35       20.36      8.02 o 
   0   4   2      187.97      126.44     12.76 o 
   1   4   2      409.58      301.62     29.47 o 
   2   4   2      627.90      750.34     46.85 o 
   3   4   2      191.24      171.06     28.99 o 
   4   4   2      133.81      135.96     28.70 o 
   5   4   2       19.02       16.24     15.91 o 
   6   4   2      223.91      273.36     44.72 o 
   7   4   2      321.85      306.54     52.14 o 
   8   4   2       99.86      108.51     36.45 o 
   9   4   2      355.44      389.92     61.29 o 
  10   4   2      187.53      251.72     55.16 o 
  11   4   2        7.21       22.89     33.04 o 
 -15   5   2       31.23       27.78     37.00 o 
 -14   5   2       24.34       42.52     32.78 o 
 -13   5   2        3.27        4.12     20.58 o 
 -12   5   2      286.11      345.94     54.97 o 
 -11   5   2      720.26      893.24     48.67 o 
 -10   5   2        2.78        2.97     10.66 o 
  -9   5   2       91.49       72.88     19.60 o 
  -8   5   2        0.72       -1.09      6.64 o 
  -7   5   2      612.84      603.73     25.15 o 
  -6   5   2      231.37      213.27     14.27 o 
  -5   5   2     1356.47     1319.51     30.31 o 
  -4   5   2     5177.51     5763.45     71.15 o 
  -3   5   2       20.30       24.42      7.31 o 
  -2   5   2      191.22      165.28     23.33 o 
  -1   5   2     1919.58     2045.09     80.62 o 
   0   5   2        8.00       17.69      9.72 o 
   1   5   2       26.04        3.45     11.02 o 
   2   5   2       47.65       32.70     16.32 o 
   3   5   2       93.14       69.53     22.67 o 
   4   5   2      920.74     1000.58     65.78 o 
   5   5   2      139.97      152.94     36.38 o 
   6   5   2       40.43        9.77     21.31 o 
   7   5   2      725.75      882.85     73.49 o 
   8   5   2      623.44      953.99     79.59 o 
   9   5   2       72.62       87.53     40.31 o 
  10   5   2       11.73       15.95     30.35 o 
  11   5   2       11.08       29.43     42.30 o 
 -15   6   2       37.36       -4.59     29.29 o 
 -14   6   2       10.10        6.10     26.60 o 
 -13   6   2       71.73      118.58     35.57 o 
 -12   6   2      194.09      239.57     37.37 o 
 -11   6   2      155.80      151.05     25.12 o 
 -10   6   2        0.52        2.67     13.67 o 
  -9   6   2       52.42       52.02     15.73 o 
  -8   6   2      102.52       80.24     23.85 o 
  -7   6   2      768.36      768.58     34.41 o 
  -6   6   2      797.05      756.47     24.58 o 
  -5   6   2      738.29      850.70     25.43 o 
  -4   6   2       44.61       45.13      8.54 o 
  -3   6   2      142.78      113.58     30.76 o 
  -2   6   2       69.20       62.51     18.67 o 
  -1   6   2     1173.63     1383.82     65.96 o 
   0   6   2      136.02      128.88     18.53 o 
   1   6   2      757.64      810.27     56.70 o 
   2   6   2      283.82      206.22     35.46 o 
   3   6   2        9.83       -7.17     11.50 o 
   4   6   2        5.80      -13.63     13.63 o 
   5   6   2       97.39       29.54     22.97 o 
   6   6   2      235.82      320.62     54.24 o 
   7   6   2      214.90      189.06     45.35 o 
   8   6   2      192.43       24.07     26.02 o 
   9   6   2        7.26       -9.96     28.41 o 
  10   6   2        9.51       41.67     41.67 o 
 -16   7   2       24.61       25.83     41.45 o 
 -15   7   2        2.12       -5.33     28.44 o 
 -14   7   2      119.65      141.48     44.98 o 
 -13   7   2      216.41      362.60     42.07 o 
 -12   7   2      223.60      232.25     32.17 o 
 -11   7   2       52.52       53.91     19.08 o 
 -10   7   2       77.42       70.24     17.52 o 
  -9   7   2      273.70      283.44     26.57 o 
  -8   7   2       14.05       25.34     15.03 o 
  -7   7   2        1.26        1.20      9.02 o 
  -6   7   2       20.17        8.59      8.72 o 
  -5   7   2      248.48      224.32     21.70 o 
  -4   7   2      350.10      335.81     25.47 o 
  -3   7   2     1045.98     1036.56     57.73 o 
  -2   7   2        1.30       10.44     11.61 o 
  -1   7   2        0.05        1.48      9.19 o 
   0   7   2       92.08      106.81     40.75 o 
   1   7   2      423.91      514.53     49.57 o 
   2   7   2       19.90       20.58     18.12 o 
   3   7   2       46.14       36.75     23.55 o 
   4   7   2        2.73       -4.85     19.62 o 
   5   7   2       52.08      131.63     37.70 o 
   6   7   2      126.96      175.69     45.64 o 
   7   7   2       23.32      -12.90     22.01 o 
   8   7   2       26.48        5.51     22.20 o 
   9   7   2        0.25       10.55     31.68 o 
 -15   8   2        3.15       18.48     35.13 o 
 -14   8   2        8.62        0.77     26.75 o 
 -13   8   2       39.41       38.89     21.22 o 
 -12   8   2      299.85      283.59     36.14 o 
 -11   8   2       35.81       33.60     26.26 o 
 -10   8   2      944.95     1124.96     50.95 o 
  -9   8   2     1871.57     1931.54     63.40 o 
  -8   8   2      167.35      152.53     22.43 o 
  -7   8   2       74.91       92.28     17.07 o 
  -6   8   2      107.42      102.80     18.50 o 
  -5   8   2      131.67      126.51     17.85 o 
  -4   8   2      779.53      784.10     31.95 o 
  -3   8   2      973.32      971.52     60.60 o 
  -2   8   2      148.50       87.97     24.77 o 
  -1   8   2      211.22      170.49     39.23 o 
   0   8   2      404.99      375.35     29.43 o 
   1   8   2       26.96       37.81     23.67 o 
   2   8   2      109.96      127.81     34.21 o 
   3   8   2      353.19      349.35     56.70 o 
   4   8   2      332.54      454.63     57.10 o 
   5   8   2      364.17      411.27     63.46 o 
   6   8   2       32.93        8.86     25.25 o 
   7   8   2       28.45        7.68     25.54 o 
   8   8   2       56.59       -3.09     27.45 o 
 -15   9   2        0.38       40.50     33.84 o 
 -14   9   2      172.77      237.23     40.07 o 
 -13   9   2      195.46      204.71     33.79 o 
 -12   9   2      155.08      132.62     26.93 o 
 -11   9   2      192.32      266.71     34.14 o 
 -10   9   2      415.37      555.50     60.96 o 
  -9   9   2       77.12      103.21     20.58 o 
  -8   9   2       24.20       16.28     14.14 o 
  -7   9   2       76.43       84.35     17.20 o 
  -6   9   2      316.78      327.12     25.12 o 
  -5   9   2      643.62      598.11     32.34 o 
  -4   9   2      878.34      764.08     56.30 o 
  -3   9   2       49.05       19.40     16.13 o 
  -2   9   2      484.55      447.02     33.36 o 
  -1   9   2       23.99       12.98     16.79 o 
   0   9   2       54.16       33.81     20.10 o 
   1   9   2      617.65      537.53     57.36 o 
   2   9   2       11.32       28.77     24.58 o 
   3   9   2      620.48      527.21     61.00 o 
   4   9   2      408.32      388.38     63.83 o 
   5   9   2      109.51        9.74     28.37 o 
   6   9   2        0.43        6.91     24.18 o 
   7   9   2        0.02      -24.47     24.47 o 
 -15  10   2       13.22       30.65     35.61 o 
 -14  10   2        2.01      -27.16     30.90 o 
 -13  10   2       50.13       56.01     25.88 o 
 -12  10   2      408.40      471.93     51.10 o 
 -11  10   2      584.67      654.34     43.65 o 
 -10  10   2      235.57      325.10     34.99 o 
  -9  10   2       28.65       60.52     27.01 o 
  -8  10   2        0.30       19.00     17.42 o 
  -7  10   2        1.14      -10.47     13.85 o 
  -6  10   2       34.88       16.17     17.45 o 
  -5  10   2        0.96       19.92     15.98 o 
  -4  10   2      247.95      267.44     43.91 o 
  -3  10   2      216.00      216.07     40.13 o 
  -2  10   2       11.74       14.26     13.65 o 
  -1  10   2        1.40        1.86     25.10 o 
   0  10   2        8.94       33.66     26.86 o 
   1  10   2       18.63       18.19     23.59 o 
   2  10   2       97.33       97.45     35.90 o 
   3  10   2      220.83      255.54     53.87 o 
   4  10   2      143.21      -16.57     17.57 o 
   5  10   2       52.19        9.81     24.88 o 
   6  10   2       14.03      -26.05     26.05 o 
 -15  11   2       23.33       72.43     46.23 o 
 -14  11   2        5.89      -13.52     30.43 o 
 -13  11   2       38.75       61.62     34.54 o 
 -12  11   2       65.42       61.33     33.95 o 
 -11  11   2       27.62        8.75     24.51 o 
 -10  11   2      270.87      250.50     48.54 o 
  -9  11   2       13.79       24.44     23.26 o 
  -8  11   2      297.05      253.11     45.97 o 
  -7  11   2      425.44      381.54     46.23 o 
  -6  11   2       12.90       14.55     19.81 o 
  -5  11   2      185.87       92.97     29.36 o 
  -4  11   2      243.94      218.68     42.26 o 
  -3  11   2        2.52       -1.11     15.48 o 
  -2  11   2       98.11       79.77     21.96 o 
  -1  11   2      162.19      115.76     24.89 o 
   0  11   2        1.02      -22.12     22.12 o 
   1  11   2       20.34       10.00     28.70 o 
   2  11   2      167.71      118.84     41.41 o 
   3  11   2       64.38       15.10     16.54 o 
   4  11   2       15.40      -17.60     25.36 o 
   5  11   2        6.00        6.17     32.74 o 
 -14  12   2       14.88        0.81     36.71 o 
 -13  12   2      106.27      115.53     43.77 o 
 -12  12   2       69.11      108.70     39.94 o 
 -11  12   2       24.52       40.68     28.15 o 
 -10  12   2        2.26      -15.95     20.03 o 
  -9  12   2        9.11       20.98     25.21 o 
  -8  12   2      163.66      115.42     34.58 o 
  -7  12   2        3.36       17.64     19.73 o 
  -6  12   2      115.99      127.70     35.83 o 
  -5  12   2      194.79      218.75     44.35 o 
  -4  12   2      413.98      523.35     57.10 o 
  -3  12   2      380.94      492.23     62.12 o 
  -2  12   2      124.44      133.34     27.50 o 
  -1  12   2       30.68       71.69     33.81 o 
   0  12   2       25.22       38.88     34.43 o 
   1  12   2       13.18       -0.48     20.76 o 
   2  12   2       27.48        5.03     24.84 o 
   3  12   2        5.62       15.25     26.68 o 
   4  12   2        5.35      -24.84     24.84 o 
 -14  13   2       47.99      108.22     47.95 o 
 -13  13   2       68.49      196.41     54.39 o 
 -12  13   2        2.80       14.52     32.41 o 
 -11  13   2        3.89        1.21     25.54 o 
 -10  13   2       22.49      -11.06     28.15 o 
  -9  13   2      184.68      255.24     53.61 o 
  -8  13   2      429.04      628.08     65.15 o 
  -7  13   2      113.48      118.47     39.50 o 
  -6  13   2      228.42      311.58     55.49 o 
  -5  13   2       40.82       43.95     31.20 o 
  -4  13   2        6.98      -21.10     21.10 o 
  -3  13   2       11.67       19.03     22.40 o 
  -2  13   2        3.12       10.18     20.77 o 
  -1  13   2       19.51       -8.49     20.87 o 
   0  13   2       61.14       -9.04     23.22 o 
   1  13   2       42.94       -2.79     24.11 o 
   2  13   2        3.58       17.12     32.48 o 
 -13  14   2       64.88      126.85     49.68 o 
 -12  14   2       18.82       27.60     40.09 o 
 -11  14   2        4.69       41.08     34.76 o 
 -10  14   2        2.13       32.19     32.56 o 
  -9  14   2       19.55       67.21     38.69 o 
  -8  14   2       33.65       79.78     37.33 o 
  -7  14   2       10.17       12.60     25.54 o 
  -6  14   2       90.11      117.92     40.38 o 
  -5  14   2      142.82       13.53     30.44 o 
  -4  14   2       81.36       10.96     18.29 o 
  -3  14   2       31.87       -1.97     10.83 o 
  -2  14   2       12.06      -19.15     19.15 o 
  -1  14   2       86.44       11.83     26.57 o 
   0  14   2       42.02       37.52     36.82 o 
   1  14   2       10.75       25.61     30.65 o 
 -12  15   2       21.18        2.39     37.92 o 
 -11  15   2      118.35      214.01     60.12 o 
 -10  15   2        5.63      -12.35     31.01 o 
  -9  15   2        5.29       33.15     37.48 o 
  -8  15   2       60.85      153.93     47.22 o 
  -7  15   2        1.53        2.65     28.74 o 
  -5  15   2        5.20       35.22     24.07 o 
  -4  15   2       34.15       16.54     19.99 o 
  -3  15   2        2.68      -19.16     22.47 o 
  -2  15   2       22.67        6.50     33.11 o 
  -1  15   2       25.28      -14.00     23.55 o 
  -9  16   2        2.18       18.04     38.73 o 
  -8  16   2        1.88       14.00     35.72 o 
  -6  16   2        9.82      -29.08     31.17 o 
  -5  16   2        6.19       16.81     25.45 o 
  -4  16   2        0.04       28.44     34.54 o 
   2 -17   3       22.18       21.79     47.95 o 
   3 -17   3      139.20      196.41     61.51 o 
   4 -17   3       28.21       61.00     40.35 o 
   5 -17   3       36.54       91.79     32.01 o 
   6 -17   3       43.64       82.07     35.92 o 
   7 -17   3       42.32       59.42     38.80 o 
   8 -17   3       31.98       10.91     34.32 o 
   9 -17   3        0.21        9.74     36.93 o 
  10 -17   3       48.25       36.93     41.05 o 
  11 -17   3       31.04      101.42     49.39 o 
   0 -16   3        1.51      -42.70     42.70 o 
   1 -16   3        8.86       43.55     38.36 o 
   2 -16   3       26.35       42.44     43.18 o 
   3 -16   3       64.15       67.28     45.09 o 
   4 -16   3        5.40       41.38     25.16 o 
   5 -16   3       48.37       99.78     28.64 o 
   6 -16   3      229.29      285.97     42.49 o 
   7 -16   3      201.43      260.50     52.81 o 
   8 -16   3       24.82       19.40     31.35 o 
   9 -16   3        0.31      -26.60     26.60 o 
  10 -16   3       32.57       20.54     34.03 o 
  11 -16   3       75.35       86.54     43.62 o 
  12 -16   3       10.83       27.56     39.06 o 
  13 -16   3       10.34       43.73     47.73 o 
  -2 -15   3        0.95      -29.77     45.97 o 
  -1 -15   3       10.20       43.88     39.80 o 
   0 -15   3       23.09       36.42     40.16 o 
   1 -15   3       78.47      145.85     49.35 o 
   2 -15   3       58.46       85.80     39.43 o 
   3 -15   3       38.26       35.50     32.01 o 
   4 -15   3       10.13        5.72     17.73 o 
   5 -15   3       46.90       71.02     24.64 o 
   6 -15   3        4.21        1.91     19.16 o 
   7 -15   3        0.37      -12.77     17.91 o 
   8 -15   3        2.67       14.80     18.50 o 
   9 -15   3       56.04       81.01     39.67 o 
  10 -15   3       17.39       46.90     23.91 o 
  11 -15   3        3.19       25.59     23.43 o 
  12 -15   3        3.34       -8.89     24.38 o 
  13 -15   3       14.43      -12.99     48.19 o 
  -4 -14   3      117.16      209.16     68.35 o 
  -3 -14   3       94.53      130.27     52.55 o 
  -2 -14   3        0.41      -18.41     34.32 o 
  -1 -14   3       11.46        2.39     30.50 o 
   0 -14   3       88.63      161.61     46.85 o 
   1 -14   3        9.51      -18.70     22.53 o 
   2 -14   3       13.17       48.10     32.89 o 
   3 -14   3       47.39       44.93     23.08 o 
   4 -14   3        5.18       -2.39     14.22 o 
   6 -14   3       15.40       21.60     16.38 o 
   7 -14   3        1.63        2.32     14.69 o 
   8 -14   3       44.76       57.76     20.69 o 
   9 -14   3      363.00      470.41     64.93 o 
  10 -14   3      148.17      170.50     38.40 o 
  11 -14   3        0.89       -6.47     18.62 o 
  12 -14   3       23.34       82.67     27.94 o 
  13 -14   3        4.32        5.92     24.92 o 
  14 -14   3       12.15        6.62     29.75 o 
  -5 -13   3       33.52        5.62     50.34 o 
  -4 -13   3      132.96      212.36     62.80 o 
  -3 -13   3       47.78       24.29     39.17 o 
  -2 -13   3        1.17       17.86     33.26 o 
  -1 -13   3      166.82      199.35     49.39 o 
   0 -13   3      195.52      236.10     47.62 o 
   1 -13   3        9.80      -14.22     23.22 o 
   2 -13   3      133.81      150.66     37.33 o 
   3 -13   3      235.97      239.23     54.40 o 
   4 -13   3      228.55      276.21     47.61 o 
   5 -13   3      158.29      207.44     38.62 o 
   6 -13   3        9.40        5.00     13.02 o 
   7 -13   3        9.39        5.74     17.47 o 
   8 -13   3       92.46      142.07     23.86 o 
   9 -13   3      138.10      215.17     29.95 o 
  10 -13   3       51.44       47.20     19.62 o 
  11 -13   3        3.60        7.51     18.38 o 
  12 -13   3       66.49       49.21     34.17 o 
  13 -13   3       55.39       34.28     26.05 o 
  14 -13   3       25.10       23.39     30.10 o 
  15 -13   3        0.08        2.42     31.96 o 
  -6 -12   3       19.13       50.71     50.49 o 
  -5 -12   3       43.88      144.42     47.99 o 
  -4 -12   3        4.98       -3.05     35.20 o 
  -3 -12   3       23.76       31.60     32.37 o 
  -2 -12   3      411.68      484.80     56.88 o 
  -1 -12   3      305.78      200.60     43.88 o 
   0 -12   3      110.55      190.02     39.76 o 
   1 -12   3      437.62      442.51     50.34 o 
   2 -12   3      238.73      268.45     29.10 o 
   3 -12   3      231.09      247.54     25.50 o 
   4 -12   3      979.25     1016.38     65.81 o 
   5 -12   3       75.09       62.36     23.89 o 
   6 -12   3      852.44      927.36     44.19 o 
   7 -12   3       89.90       77.28     14.34 o 
   8 -12   3      274.74      255.65     73.86 o 
   9 -12   3      111.20      117.94     21.64 o 
  10 -12   3       18.98       15.21     16.63 o 
  11 -12   3       18.93       30.73     24.38 o 
  12 -12   3       75.72      121.75     28.15 o 
  13 -12   3      220.63      252.94     47.57 o 
  14 -12   3        0.15        1.27     25.43 o 
  15 -12   3       24.56       36.18     36.09 o 
  -7 -11   3        8.60       34.06     45.31 o 
  -6 -11   3       12.78       34.65     34.14 o 
  -5 -11   3        7.12        1.76     32.15 o 
  -4 -11   3       11.37       19.77     32.82 o 
  -3 -11   3      205.35      238.63     47.66 o 
  -2 -11   3      190.10      254.69     45.86 o 
  -1 -11   3      189.64      257.85     43.40 o 
   0 -11   3      150.81      148.57     35.13 o 
   1 -11   3      678.09      674.67     53.32 o 
   2 -11   3      416.29      454.20     30.35 o 
   3 -11   3        9.14        0.31      9.67 o 
   4 -11   3      207.29      161.80     30.17 o 
   5 -11   3       21.08       39.17     18.56 o 
   6 -11   3      240.76      242.19     20.19 o 
   7 -11   3      123.69      140.70     16.61 o 
   8 -11   3       66.80       63.73     17.49 o 
   9 -11   3       12.24       -4.21     12.36 o 
  10 -11   3       14.57       14.35     14.88 o 
  11 -11   3      378.45      540.42     40.65 o 
  12 -11   3      108.29      102.25     26.02 o 
  13 -11   3        7.12       15.52     20.40 o 
  14 -11   3       24.75       58.37     25.88 o 
  15 -11   3       15.25       73.78     33.55 o 
  -8 -10   3       31.16       96.98     50.05 o 
  -7 -10   3       49.19      126.81     46.19 o 
  -6 -10   3        3.47       13.45     32.52 o 
  -5 -10   3       36.86       73.24     34.76 o 
  -4 -10   3      336.94      415.42     53.69 o 
  -3 -10   3       71.37      101.90     32.04 o 
  -2 -10   3      410.69      489.25     50.23 o 
  -1 -10   3      294.56      248.63     39.54 o 
   0 -10   3       13.72       22.12     18.34 o 
   1 -10   3      386.05      342.33     37.00 o 
   2 -10   3      863.55      823.99     36.29 o 
   3 -10   3       92.14       99.55     24.80 o 
   4 -10   3      290.99      240.36     29.03 o 
   5 -10   3       25.02       31.72     10.77 o 
   6 -10   3        3.16        2.47      7.57 o 
   7 -10   3        0.83       -6.89      7.12 o 
   8 -10   3        9.09       -3.69      9.76 o 
   9 -10   3       18.66       61.04     16.79 o 
  10 -10   3      134.50      204.24     55.76 o 
  11 -10   3      439.97      538.27     67.52 o 
  12 -10   3      160.54      154.08     38.75 o 
  13 -10   3       13.62        6.37     20.22 o 
  14 -10   3       29.03       15.47     27.03 o 
  15 -10   3       58.78       20.46     39.56 o 
  -9  -9   3       65.82       21.31     39.14 o 
  -8  -9   3        5.79        4.67     20.69 o 
  -7  -9   3        2.20      -25.25     26.83 o 
  -6  -9   3       35.58       33.33     28.41 o 
  -5  -9   3      238.68      285.60     50.56 o 
  -4  -9   3      459.93      470.66     51.34 o 
  -3  -9   3       35.81       45.75     23.44 o 
  -2  -9   3      437.95      474.48     44.72 o 
  -1  -9   3       92.96       84.78     24.33 o 
   0  -9   3       66.13       59.57     19.84 o 
   1  -9   3      885.64      988.47     57.84 o 
   2  -9   3        7.61        8.53     16.70 o 
   3  -9   3       81.52       88.27     19.88 o 
   4  -9   3      264.29      228.16     27.19 o 
   5  -9   3       24.42       20.25      8.29 o 
   6  -9   3        1.18        5.53      7.15 o 
   7  -9   3       10.01       11.38      7.76 o 
   8  -9   3      462.70      455.13     31.33 o 
   9  -9   3      115.09      104.94     20.72 o 
  10  -9   3      386.00      437.15     34.55 o 
  11  -9   3      125.39      150.19     25.94 o 
  12  -9   3      338.57      349.73     47.62 o 
  13  -9   3       38.50       56.21     22.26 o 
  14  -9   3       38.77       19.77     15.09 o 
  15  -9   3      122.41       72.14     60.76 o 
 -10  -8   3       34.37       43.19     48.91 o 
  -9  -8   3       19.29        0.34     34.76 o 
  -8  -8   3        5.06        1.32     27.71 o 
  -7  -8   3       16.35       27.93     27.89 o 
  -6  -8   3      464.00      507.03     56.52 o 
  -5  -8   3      649.28      756.11     63.09 o 
  -4  -8   3      135.85      112.92     28.70 o 
  -3  -8   3       14.97       -4.01     16.28 o 
  -2  -8   3        3.02        0.55     12.75 o 
  -1  -8   3      125.19      120.31     24.18 o 
   0  -8   3      438.52      416.42     35.94 o 
   1  -8   3      595.98      594.16     35.96 o 
   2  -8   3       25.89       32.01     13.52 o 
   3  -8   3     1723.53     1847.31     65.48 o 
   4  -8   3      891.72      969.86     33.74 o 
   5  -8   3        1.59        3.66      6.30 o 
   6  -8   3        0.92        4.16      6.51 o 
   7  -8   3       89.73       57.43     12.02 o 
   8  -8   3       73.53       72.70     15.77 o 
   9  -8   3      132.52      171.73     24.66 o 
  10  -8   3       16.65       17.74     13.53 o 
  11  -8   3       10.77       27.97     21.55 o 
  12  -8   3       64.23       45.01     19.50 o 
  13  -8   3       12.68       15.66     18.57 o 
  14  -8   3       65.41       18.87     25.67 o 
  15  -8   3        5.89       27.58     29.65 o 
 -11  -7   3       10.80      -22.93     27.63 o 
 -10  -7   3       55.32      168.67     55.71 o 
  -9  -7   3       11.82       11.61     26.84 o 
  -8  -7   3        9.84      -23.96     23.96 o 
  -7  -7   3      145.70      179.62     41.16 o 
  -6  -7   3        7.09       13.85     19.37 o 
  -5  -7   3     1035.96     1113.69     71.00 o 
  -4  -7   3        2.20        8.49     14.40 o 
  -3  -7   3       54.16       49.42     18.41 o 
  -2  -7   3      956.02      897.18     51.92 o 
  -1  -7   3      131.57      109.51     21.09 o 
   0  -7   3     1619.40     1542.42     60.27 o 
   1  -7   3     2050.22     2062.29     85.31 o 
   2  -7   3        1.06       -0.81      7.75 o 
   3  -7   3       97.26       38.07     12.31 o 
   4  -7   3      105.43       73.14      9.69 o 
   5  -7   3        1.89        9.66      6.30 o 
   6  -7   3     1930.44     2063.30     39.46 o 
   7  -7   3     1094.54     1167.41     36.25 o 
   8  -7   3       15.92       11.60      9.64 o 
   9  -7   3        7.71        5.70      9.93 o 
  10  -7   3      102.32      100.29     21.05 o 
  11  -7   3       13.63       15.01     21.70 o 
  12  -7   3       44.92       50.76     28.33 o 
  13  -7   3       56.13       82.49     26.16 o 
  14  -7   3      236.80       93.02    135.50 o 
  15  -7   3        0.00       16.01     22.95 o 
 -11  -6   3        0.24       22.93     30.43 o 
 -10  -6   3       12.08       14.61     13.71 o 
  -9  -6   3       40.56       35.30     21.09 o 
  -8  -6   3       79.11       47.40     27.78 o 
  -7  -6   3      115.82      107.96     31.75 o 
  -6  -6   3        2.87       22.45     17.49 o 
  -5  -6   3      346.08      384.01     41.12 o 
  -4  -6   3       58.90       80.33     21.53 o 
  -3  -6   3      364.15      346.41     33.00 o 
  -2  -6   3      197.27      155.95     25.61 o 
  -1  -6   3      783.68      808.43     42.00 o 
   0  -6   3      806.11      830.45     39.47 o 
   1  -6   3      863.95      887.43     27.00 o 
   2  -6   3       52.39       48.11      9.30 o 
   3  -6   3        4.13        9.18      6.43 o 
   4  -6   3      755.93      614.94     21.35 o 
   5  -6   3      105.57      106.38     15.29 o 
   6  -6   3       93.78       98.18     14.88 o 
   7  -6   3     1276.26     1262.67     44.66 o 
   8  -6   3     1427.63     1365.65     62.25 o 
   9  -6   3      120.01      102.44     19.04 o 
  10  -6   3       29.78        5.12     11.69 o 
  11  -6   3       66.08      117.60     23.40 o 
  12  -6   3      184.17      154.00     27.79 o 
  13  -6   3        3.64       16.12     20.39 o 
  14  -6   3        0.73        3.49     17.74 o 
  15  -6   3        0.09       39.07     26.75 o 
 -12  -5   3        0.68      -21.64     24.99 o 
 -11  -5   3        4.54        3.05     21.68 o 
 -10  -5   3       10.97       18.96     21.97 o 
  -9  -5   3       38.24       38.85     20.27 o 
  -8  -5   3      733.67      846.76     47.78 o 
  -7  -5   3      947.91      777.82     61.33 o 
  -6  -5   3     1401.09     1354.97     73.38 o 
  -5  -5   3        4.90        6.39     12.38 o 
  -4  -5   3     1421.70     1525.48     68.64 o 
  -3  -5   3     3718.46     3827.71    105.57 o 
  -2  -5   3     1181.49     1027.81     46.63 o 
  -1  -5   3       98.52      119.39     18.70 o 
   0  -5   3        4.70        7.13      7.83 o 
   1  -5   3      987.32     1069.73     22.72 o 
   2  -5   3       29.06       26.78      6.79 o 
   3  -5   3     1142.30     1244.09     34.40 o 
   4  -5   3       91.30       60.37      7.97 o 
   5  -5   3     2055.91     2102.49     54.43 o 
   6  -5   3      105.22       70.45      8.52 o 
   7  -5   3     1582.88     1748.44     31.55 o 
   8  -5   3      754.71      773.91     37.76 o 
   9  -5   3       60.07       41.85     14.97 o 
  10  -5   3      231.18      275.99     29.14 o 
  11  -5   3      147.64      137.32     25.77 o 
  12  -5   3      233.75      247.26     35.52 o 
  13  -5   3       11.96        7.00     19.76 o 
  14  -5   3      114.94      162.02     50.45 o 
  15  -5   3       14.96       25.54     40.24 o 
 -12  -4   3       16.51       24.58     26.42 o 
 -11  -4   3        2.66        7.42     20.32 o 
 -10  -4   3      143.81      164.81     28.81 o 
  -9  -4   3     1436.41     1701.64     65.91 o 
  -8  -4   3      993.03     1092.46     59.49 o 
  -7  -4   3      116.34      147.78     22.22 o 
  -6  -4   3      149.22      168.12     31.01 o 
  -5  -4   3        5.41        9.08     11.39 o 
  -4  -4   3      133.72       97.49     20.69 o 
  -3  -4   3      896.88      861.86     44.50 o 
  -2  -4   3       51.07       59.93     14.37 o 
  -1  -4   3     7145.16     7283.50    106.33 o 
   0  -4   3     4744.42     4461.57     64.19 o 
   1  -4   3      438.61      402.04     14.58 o 
   2  -4   3     8840.56     9605.13    109.71 o 
   3  -4   3        4.65       10.19      4.74 o 
   4  -4   3     1278.15     1308.44     27.68 o 
   5  -4   3      121.56      107.24     10.17 o 
   6  -4   3     2290.75     2340.76     39.17 o 
   7  -4   3      254.74      251.21     22.84 o 
   8  -4   3      269.22      263.89     35.35 o 
   9  -4   3      341.88      373.17     30.17 o 
  10  -4   3      442.21      377.39     33.63 o 
  11  -4   3       94.97       59.67     20.71 o 
  12  -4   3      134.65      166.10     30.42 o 
  13  -4   3        0.12       -0.78     21.09 o 
  14  -4   3      109.51      164.81     53.47 o 
  15  -4   3       39.54       72.94     48.62 o 
 -13  -3   3        0.71        4.89     29.29 o 
 -12  -3   3       12.85       18.67     21.72 o 
 -11  -3   3       55.61       59.86     33.37 o 
 -10  -3   3      129.18      196.49     44.17 o 
  -9  -3   3       20.62       14.85     15.01 o 
  -8  -3   3       81.05       61.33     16.71 o 
  -7  -3   3      265.57      285.40     30.87 o 
  -6  -3   3      516.54      480.63     46.43 o 
  -5  -3   3        4.66        0.21      7.13 o 
  -4  -3   3     2716.80     2730.70     78.99 o 
  -3  -3   3      263.35      252.33     21.75 o 
  -2  -3   3      569.36      518.89     36.91 o 
  -1  -3   3     1731.94     1721.24     34.81 o 
   0  -3   3     1310.34     1295.29     25.16 o 
   1  -3   3       38.68       33.31      4.17 o 
   2  -3   3    11417.82    11602.24    125.40 o 
   3  -3   3     1034.74     1074.14     21.75 o 
   4  -3   3     1740.85     1615.86     29.41 o 
   5  -3   3       69.12       61.50      8.18 o 
   6  -3   3      495.25      450.17     24.45 o 
   7  -3   3        0.70        3.27     17.80 o 
   8  -3   3      109.69      111.69     19.51 o 
   9  -3   3      423.99      472.78     33.89 o 
  10  -3   3      135.55      134.53     59.38 o 
  11  -3   3       46.74       32.35     29.53 o 
  12  -3   3      263.76      274.48     51.43 o 
  13  -3   3      156.53      149.01     46.26 o 
  14  -3   3      114.81      122.40     50.23 o 
 -13  -2   3        7.82       -6.65     22.20 o 
 -12  -2   3      125.33      -15.91     17.90 o 
 -11  -2   3      149.41      171.79     42.55 o 
 -10  -2   3      125.52      136.22     37.04 o 
  -9  -2   3       34.32       50.14     15.96 o 
  -8  -2   3      561.38      522.66     31.49 o 
  -7  -2   3      240.75      221.83     20.69 o 
  -6  -2   3        8.55       15.89      8.93 o 
  -5  -2   3      495.91      446.93     24.06 o 
  -4  -2   3     1823.61     1923.70     51.54 o 
  -3  -2   3      142.59      143.20     12.82 o 
  -2  -2   3     4099.00     3774.62     61.77 o 
  -1  -2   3     4123.70     4355.37     58.90 o 
   0  -2   3     2507.42     2365.41     33.55 o 
   1  -2   3     1166.60     1142.96     19.65 o 
   2  -2   3     9645.98    10204.53     95.28 o 
   3  -2   3     1229.50     1236.86     24.42 o 
   4  -2   3     1626.97     1599.96     30.82 o 
   5  -2   3       11.56       12.23      7.00 o 
   6  -2   3      147.96      135.22     15.05 o 
   7  -2   3       18.68       33.02     13.98 o 
   8  -2   3      433.50      384.73     29.13 o 
   9  -2   3      318.14      397.71     32.74 o 
  10  -2   3        5.46        3.52     14.33 o 
  11  -2   3      127.23      181.35     43.07 o 
  12  -2   3      173.51      236.58     49.87 o 
  13  -2   3       64.22      115.09     42.19 o 
  14  -2   3       88.93       90.51     44.02 o 
 -14  -1   3        9.95       15.51     28.88 o 
 -13  -1   3       38.59       -4.70     22.08 o 
 -12  -1   3      323.36      151.10     42.77 o 
 -11  -1   3      102.30      121.74     36.23 o 
 -10  -1   3       58.54       25.13     23.44 o 
  -9  -1   3        2.59        9.09     11.42 o 
  -8  -1   3      375.57      373.94     26.12 o 
  -7  -1   3      477.43      440.93     26.11 o 
  -6  -1   3      600.56      572.72     27.25 o 
  -5  -1   3       60.71       89.44     12.87 o 
  -4  -1   3       98.69       63.84     10.35 o 
  -3  -1   3     2072.38     1874.02     41.97 o 
  -2  -1   3     3669.15     3726.94     55.98 o 
  -1  -1   3     1532.70     1662.53     51.34 o 
   0  -1   3     4778.10     4576.08     57.40 o 
   1  -1   3     5288.74     5013.87     52.64 o 
   2  -1   3    15931.59    17079.28    150.24 o 
   3  -1   3      460.63      371.38     14.88 o 
   4  -1   3      144.08      121.11     11.39 o 
   5  -1   3       91.01      124.24     12.81 o 
   6  -1   3       59.80       52.54     13.44 o 
   7  -1   3      605.47      610.46     35.12 o 
   8  -1   3      227.81      172.80     26.60 o 
   9  -1   3      280.81      304.55     52.86 o 
  10  -1   3        0.38      -16.43     16.43 o 
  11  -1   3       25.07       31.16     24.95 o 
  12  -1   3       58.74       56.92     31.53 o 
  13  -1   3      151.97      171.02     48.40 o 
  14  -1   3        1.50       15.84     42.48 o 
 -14   0   3        3.90      -22.34     22.45 o 
 -13   0   3      106.04       -2.32     15.95 o 
 -12   0   3      250.02      290.15     55.38 o 
 -11   0   3       83.75       81.87     31.90 o 
 -10   0   3       10.08        8.89     21.24 o 
  -9   0   3      114.82      128.72     18.90 o 
  -8   0   3      160.66      195.71     20.29 o 
  -7   0   3      481.71      475.16     25.13 o 
  -6   0   3     3990.77     4158.42     74.50 o 
  -5   0   3       34.56       42.47      9.46 o 
  -4   0   3     1849.67     1858.41     40.61 o 
  -3   0   3    10778.51    10829.16    127.79 o 
  -2   0   3     2379.26     2325.68     45.99 o 
  -1   0   3     9623.41     9601.91    110.11 o 
   0   0   3     5033.29     5111.18     91.10 o 
   1   0   3    15485.07    15375.18    192.51 o 
   2   0   3      875.13      823.23     27.17 o 
   3   0   3     2391.32     2237.56     38.55 o 
   4   0   3        7.08        7.13      6.21 o 
   5   0   3     3210.07     3330.55     57.12 o 
   6   0   3     1727.60     1643.24     90.54 o 
   7   0   3      548.93      609.30     77.44 o 
   8   0   3       43.62       35.20     20.28 o 
   9   0   3        1.47       -1.54     15.84 o 
  10   0   3        7.43        7.64     20.98 o 
  11   0   3       62.41       52.44     30.72 o 
  12   0   3      241.14      292.10     59.93 o 
  13   0   3       49.49       29.77     35.79 o 
 -15   1   3        1.38       22.49     25.50 o 
 -14   1   3       69.38        3.20     25.21 o 
 -13   1   3       83.03       -8.93     20.28 o 
 -12   1   3      266.94      298.79     55.75 o 
 -11   1   3       19.56       51.45     26.24 o 
 -10   1   3        6.85       35.20     22.42 o 
  -9   1   3     1012.71     1089.21     62.03 o 
  -8   1   3     1211.33     1302.82     41.51 o 
  -7   1   3     1134.76     1031.23     34.18 o 
  -6   1   3      308.62      344.94     19.63 o 
  -5   1   3       11.26       27.44     14.52 o 
  -4   1   3      602.00      576.32     53.01 o 
  -3   1   3     2528.10     2626.16     46.99 o 
  -2   1   3     3897.73     4056.52     61.17 o 
  -1   1   3      121.05      123.65     12.35 o 
   0   1   3     7591.80     7770.21     89.81 o 
   1   1   3      106.76      122.87      8.16 o 
   2   1   3      928.15      780.79     26.68 o 
   3   1   3       46.19       38.82      7.80 o 
   4   1   3       89.01       83.52     11.40 o 
   5   1   3     1321.39     1281.45     44.46 o 
   6   1   3       14.43       -0.99     11.58 o 
   7   1   3       39.39       21.09     17.12 o 
   8   1   3       81.42      100.94     30.13 o 
   9   1   3        8.38       15.40     19.88 o 
  10   1   3       98.34       98.59     33.33 o 
  11   1   3      129.20      213.06     50.31 o 
  12   1   3       24.29       -2.02     33.81 o 
  13   1   3        3.63       -3.05     37.11 o 
 -15   2   3        4.02      -15.98     25.80 o 
 -14   2   3       88.64       10.03     20.80 o 
 -13   2   3       87.40       27.01     28.44 o 
 -12   2   3      138.29      189.47     44.21 o 
 -11   2   3        5.47       34.80     24.51 o 
 -10   2   3      361.35      456.40     47.18 o 
  -9   2   3      656.39      523.64     47.95 o 
  -8   2   3       34.31       20.31      9.38 o 
  -7   2   3      717.23      667.01     26.84 o 
  -6   2   3     3434.03     3430.70     61.56 o 
  -5   2   3     2683.68     2509.23     49.37 o 
  -4   2   3     1215.38     1282.24     33.11 o 
  -3   2   3       45.11       73.92     10.00 o 
  -2   2   3    16561.52    17045.69    190.25 o 
  -1   2   3       12.29       16.15      8.64 o 
   0   2   3      217.94      201.17     15.61 o 
   1   2   3     1622.73     1472.67     39.73 o 
   2   2   3      229.49      221.01     18.24 o 
   3   2   3      342.41      392.01     23.67 o 
   4   2   3     3000.41     2903.34     97.45 o 
   5   2   3        2.65        3.05     12.27 o 
   6   2   3        1.91      -11.47     11.47 o 
   7   2   3      140.50      136.33     31.75 o 
   8   2   3       81.96       30.10     25.91 o 
   9   2   3       59.03       81.06     32.30 o 
  10   2   3      180.06      271.34     53.36 o 
  11   2   3       67.60       49.94     34.84 o 
  12   2   3        2.88      -30.68     30.68 o 
 -15   3   3       85.89        7.50     28.92 o 
 -14   3   3       39.48        3.38     19.77 o 
 -13   3   3       51.40       46.34     33.44 o 
 -12   3   3        4.52        2.68     23.89 o 
 -11   3   3        7.78       21.79     23.89 o 
 -10   3   3      377.10      485.02     50.01 o 
  -9   3   3       53.02       68.72     23.19 o 
  -8   3   3      294.32      241.62     17.76 o 
  -7   3   3      152.72      109.03     12.66 o 
  -6   3   3      468.35      518.70     25.02 o 
  -5   3   3     3739.56     3711.16     54.41 o 
  -4   3   3     1925.98     1955.56     34.21 o 
  -3   3   3      463.28      524.76     15.90 o 
  -2   3   3      955.25      836.04     28.71 o 
  -1   3   3     2086.93     1755.85     43.34 o 
   0   3   3       80.50      137.42     21.07 o 
   1   3   3      358.29      324.31     17.08 o 
   2   3   3        1.57       -3.35      7.22 o 
   3   3   3       45.30       50.11     12.58 o 
   4   3   3      737.30      675.01     49.76 o 
   5   3   3      233.41      280.75     36.97 o 
   6   3   3       35.00       80.00     26.35 o 
   7   3   3      272.32      347.48     44.57 o 
   8   3   3      531.04      512.29     57.44 o 
   9   3   3       47.76        4.26     24.33 o 
  10   3   3      121.87      106.64     41.60 o 
  11   3   3        4.24      -11.58     34.62 o 
  12   3   3       14.07       -2.20     40.94 o 
 -15   4   3       33.81       62.51     37.67 o 
 -14   4   3       20.21       36.27     31.20 o 
 -13   4   3      104.37      106.53     38.33 o 
 -12   4   3      188.48      194.47     44.76 o 
 -11   4   3      409.74      382.54     47.48 o 
 -10   4   3       24.32        2.39     13.67 o 
  -9   4   3       47.10       52.40     21.79 o 
  -8   4   3       13.66       15.56      6.91 o 
  -7   4   3      302.76      264.51     24.56 o 
  -6   4   3     4316.47     4558.98     63.78 o 
  -5   4   3     1137.22     1268.36     38.29 o 
  -4   4   3     1457.09     1428.51     29.51 o 
  -3   4   3      829.96      829.84     20.03 o 
  -2   4   3       59.44       36.40      5.90 o 
  -1   4   3     2902.18     3198.68     66.33 o 
   0   4   3       18.60       14.09      7.07 o 
   1   4   3       77.40       47.53     11.40 o 
   2   4   3      330.08      323.12     33.33 o 
   3   4   3     2673.87     2550.09     97.20 o 
   4   4   3     1276.00     1333.92     73.57 o 
   5   4   3      617.47      661.67     54.05 o 
   6   4   3       89.53       94.95     28.96 o 
   7   4   3      238.59      279.06     48.43 o 
   8   4   3      459.63      449.16     58.94 o 
   9   4   3        7.68       -1.98     25.69 o 
  10   4   3        0.31       33.48     35.24 o 
  11   4   3        7.94       29.40     38.36 o 
 -15   5   3        9.10       -3.78     33.29 o 
 -14   5   3       37.56       42.00     32.15 o 
 -13   5   3      283.31      314.33     56.15 o 
 -12   5   3       61.65       39.47     24.77 o 
 -11   5   3      632.51      685.26     61.29 o 
 -10   5   3        4.97       12.04     18.15 o 
  -9   5   3       41.27       36.26     13.91 o 
  -8   5   3      660.48      674.82     31.29 o 
  -7   5   3      213.62      233.58     16.27 o 
  -6   5   3     3199.50     3377.76     54.22 o 
  -5   5   3        4.38        3.60      5.98 o 
  -4   5   3       85.02       58.85     12.56 o 
  -3   5   3      615.13      585.32     18.40 o 
  -2   5   3      146.50      172.19     49.28 o 
  -1   5   3       19.64       20.25     10.86 o 
   0   5   3      792.57      825.04     45.91 o 
   1   5   3      397.94      324.03     34.87 o 
   2   5   3      260.45      295.78     35.53 o 
   3   5   3       54.47       20.39     14.74 o 
   4   5   3       12.87       19.55     17.05 o 
   5   5   3      196.00      219.71     41.67 o 
   6   5   3      297.27      280.12     49.17 o 
   7   5   3      268.40      320.36     56.08 o 
   8   5   3      313.88      263.59     57.58 o 
   9   5   3       11.36        0.11     27.71 o 
  10   5   3       47.31       92.01     43.80 o 
 -15   6   3        2.46       29.43     32.78 o 
 -14   6   3      134.51      150.66     43.66 o 
 -13   6   3      232.18      321.79     56.52 o 
 -12   6   3       41.87       71.40     29.18 o 
 -11   6   3       38.98       51.39     17.94 o 
 -10   6   3       35.38       25.04     14.17 o 
  -9   6   3       86.88       89.20     21.39 o 
  -8   6   3      703.54      812.18     38.04 o 
  -7   6   3      406.81      384.04     20.17 o 
  -6   6   3       18.04       24.57      8.33 o 
  -5   6   3       83.83      118.19     12.16 o 
  -4   6   3     1189.09     1207.83     30.19 o 
  -3   6   3        4.36       -1.36      5.37 o 
  -2   6   3      399.78      347.84     32.39 o 
  -1   6   3     1476.73     1420.12     69.08 o 
   0   6   3     1642.75     1715.19    118.10 o 
   1   6   3     2772.30     2750.88    106.35 o 
   2   6   3      547.45      508.47     48.91 o 
   3   6   3       22.38       14.52     17.79 o 
   4   6   3      113.41      177.52     38.11 o 
   5   6   3       22.39       21.72     21.75 o 
   6   6   3       52.14        5.40     19.07 o 
   7   6   3       85.16      116.19     39.32 o 
   8   6   3       20.61       23.48     29.03 o 
   9   6   3       24.71       54.68     42.04 o 
 -15   7   3       33.84       -8.56     31.42 o 
 -14   7   3      258.83      374.71     66.81 o 
 -13   7   3       27.86       69.12     33.33 o 
 -12   7   3       33.00       41.30     25.47 o 
 -11   7   3      124.74       90.87     21.37 o 
 -10   7   3        5.09       14.19     13.12 o 
  -9   7   3      502.03      542.48     56.22 o 
  -8   7   3      538.87      562.60     37.89 o 
  -7   7   3      810.63      846.33     28.85 o 
  -6   7   3       33.57       34.36     17.69 o 
  -5   7   3       99.60       61.63     13.74 o 
  -4   7   3      198.80      184.03     15.47 o 
  -3   7   3      112.68      123.52     14.43 o 
  -2   7   3      631.67      663.14     50.42 o 
  -1   7   3      157.49      195.66     25.04 o 
   0   7   3      199.75      220.83     30.21 o 
   1   7   3      117.75      154.85     35.75 o 
   2   7   3        8.47       24.51     20.84 o 
   3   7   3        1.27      -13.67     16.28 o 
   4   7   3       35.91       70.30     31.75 o 
   5   7   3        1.13       26.72     27.60 o 
   6   7   3       96.41      149.67     45.53 o 
   7   7   3       14.96       63.68     35.61 o 
   8   7   3        6.11      -18.85     28.07 o 
   9   7   3       16.97       14.88     39.50 o 
 -15   8   3       71.28       74.74     44.79 o 
 -14   8   3      316.25      357.29     65.37 o 
 -13   8   3       52.80       59.38     32.67 o 
 -12   8   3        0.61      -12.27     13.63 o 
 -11   8   3       51.84       71.52     40.83 o 
 -10   8   3      297.17      366.60     32.76 o 
  -9   8   3        1.62       14.60     12.09 o 
  -8   8   3       91.91       75.33     25.15 o 
  -7   8   3        2.42        6.71      9.41 o 
  -6   8   3       14.11       10.65      9.60 o 
  -5   8   3       98.71       81.71     14.92 o 
  -4   8   3      144.87      134.82     29.62 o 
  -3   8   3     1017.32      966.00     62.98 o 
  -2   8   3      490.78      426.15     44.43 o 
  -1   8   3      720.58      703.81     67.39 o 
   0   8   3      757.82      835.48     51.04 o 
   1   8   3      111.83      144.08     36.01 o 
   2   8   3       25.57       45.31     27.34 o 
   3   8   3      440.14      470.18     58.35 o 
   4   8   3       28.89       23.92     28.22 o 
   5   8   3       93.88       87.57     38.69 o 
   6   8   3       65.67       10.73     18.30 o 
   7   8   3       10.80      -25.50     25.50 o 
   8   8   3       42.55       98.41     55.41 o 
 -15   9   3        5.75        1.40     35.46 o 
 -14   9   3        2.90       18.04     29.95 o 
 -13   9   3       21.43        8.16     28.11 o 
 -12   9   3      158.93      172.56     43.10 o 
 -11   9   3      685.72      681.29     66.14 o 
 -10   9   3      327.29      421.75     50.09 o 
  -9   9   3        8.49       -2.57     15.76 o 
  -8   9   3       37.54       18.12     18.26 o 
  -7   9   3        1.19       -3.53     13.93 o 
  -6   9   3       14.79        9.66     14.52 o 
  -5   9   3       41.40       15.10     17.31 o 
  -4   9   3        3.29        6.36     12.02 o 
  -3   9   3        8.71       30.02     17.27 o 
  -2   9   3     1624.89     2008.08     86.67 o 
  -1   9   3      554.49      560.04     56.92 o 
   0   9   3      207.08      256.97     45.05 o 
   1   9   3       50.42      132.80     37.00 o 
   2   9   3      187.86      269.65     52.62 o 
   3   9   3      736.14      791.53     77.98 o 
   4   9   3       78.47       38.84     32.52 o 
   5   9   3        1.56      -16.68     16.68 o 
   6   9   3        0.21      -25.43     27.08 o 
   7   9   3        0.46      -10.58     31.12 o 
 -15  10   3        2.82       20.36     41.34 o 
 -14  10   3       26.87        5.95     30.46 o 
 -13  10   3       75.40       95.76     41.71 o 
 -12  10   3      225.97      223.53     48.84 o 
 -11  10   3      139.74      207.95     47.66 o 
 -10  10   3      173.04      234.78     47.37 o 
  -9  10   3       26.46       36.31     24.22 o 
  -8  10   3       62.70       15.98     19.70 o 
  -7  10   3        8.61        5.81     19.66 o 
  -6  10   3      145.75      132.36     31.90 o 
  -5  10   3        6.02       32.56     18.45 o 
  -4  10   3       17.44       18.74     15.76 o 
  -3  10   3        5.91        0.88     14.92 o 
  -2  10   3      121.36       78.61     22.16 o 
  -1  10   3      223.34      257.60     57.62 o 
   0  10   3       44.35      100.43     36.34 o 
   1  10   3        8.99       20.84     28.37 o 
   2  10   3      166.21      164.88     46.74 o 
   3  10   3      256.39       -4.08     24.03 o 
   4  10   3       23.82      -18.89     18.89 o 
   5  10   3       81.63      -13.45     22.49 o 
   6  10   3       22.71      -25.47     25.47 o 
 -15  11   3        3.48       47.33     41.93 o 
 -14  11   3        0.64       31.12     35.35 o 
 -13  11   3       17.66       35.72     33.26 o 
 -12  11   3       48.12      102.12     38.80 o 
 -11  11   3        8.63        3.27     25.47 o 
 -10  11   3        1.75        1.58     20.91 o 
  -9  11   3        6.09       17.31     22.01 o 
  -8  11   3       58.60       87.42     30.90 o 
  -7  11   3        0.91       14.99     21.42 o 
  -6  11   3       97.21       46.15     25.13 o 
  -5  11   3        0.59       13.49     19.81 o 
  -4  11   3       33.48       24.00     24.62 o 
  -3  11   3      371.99      509.86     45.83 o 
  -2  11   3      364.17      454.08     69.69 o 
  -1  11   3      279.99      313.84     53.71 o 
   0  11   3       27.41       27.34     28.77 o 
   1  11   3       23.27       -1.21     28.70 o 
   2  11   3       55.87        5.44     14.59 o 
   3  11   3       15.96      -20.54     20.54 o 
   4  11   3        7.39      -25.83     28.48 o 
 -14  12   3       11.19      -34.87     34.87 o 
 -13  12   3       32.48       49.39     38.11 o 
 -12  12   3       14.62       -2.76     30.72 o 
 -11  12   3        0.42       17.31     28.99 o 
 -10  12   3       58.49       54.57     32.19 o 
  -9  12   3       89.67      109.76     38.84 o 
  -8  12   3      397.20      423.88     54.42 o 
  -7  12   3      299.64      295.00     51.59 o 
  -6  12   3        4.73      -18.89     19.81 o 
  -5  12   3       40.27       29.84     26.24 o 
  -3  12   3      357.55      401.21     75.63 o 
  -2  12   3       47.12       39.36     23.35 o 
  -1  12   3       48.43       42.15     34.51 o 
   0  12   3      112.97      -16.87     16.87 o 
   1  12   3       62.93       29.84     27.05 o 
   2  12   3        0.23      -19.70     25.32 o 
   3  12   3        0.01       21.46     32.67 o 
 -13  13   3       45.79       58.21     44.35 o 
 -12  13   3       16.31        8.27     32.52 o 
 -11  13   3        2.81      -17.16     28.44 o 
 -10  13   3       36.33       96.72     38.25 o 
  -9  13   3       53.63       69.93     38.00 o 
  -8  13   3       43.67       97.05     38.36 o 
  -7  13   3        1.59      -14.37     22.89 o 
  -6  13   3      102.68      102.16     37.52 o 
  -5  13   3      291.69      370.37     63.06 o 
  -4  13   3       38.07       19.69     26.91 o 
  -3  13   3        2.64       -4.28     23.48 o 
  -2  13   3        3.66       -5.49     28.39 o 
  -1  13   3       12.33        6.21     25.32 o 
   0  13   3       20.56        7.09     25.43 o 
   1  13   3        0.23       21.61     31.31 o 
   2  13   3        1.21       24.91     31.42 o 
 -12  14   3        1.27      -30.90     34.58 o 
 -11  14   3        0.39       19.55     36.45 o 
 -10  14   3       15.11       30.10     35.79 o 
  -9  14   3        7.48       20.43     28.66 o 
  -8  14   3      117.32      100.39     39.25 o 
  -7  14   3        1.45       -7.02     29.29 o 
  -6  14   3       57.33       96.46     40.50 o 
  -5  14   3       17.73        3.73     34.03 o 
  -4  14   3        1.08      -11.38     16.22 o 
  -3  14   3       11.40        9.75     19.76 o 
  -2  14   3       54.19        9.26     29.95 o 
  -1  14   3      103.75       22.08     30.68 o 
   0  14   3       30.64      -24.14     24.14 o 
 -11  15   3       25.82       84.81     45.93 o 
 -10  15   3       30.56       35.72     41.01 o 
  -9  15   3        0.23        5.51     34.03 o 
  -8  15   3       14.78       -4.34     35.64 o 
  -7  15   3        0.43      -16.98     28.59 o 
  -6  15   3       45.20      -15.37     32.51 o 
  -5  15   3       44.07        5.77     27.47 o 
  -4  15   3        3.21       14.99     25.17 o 
  -3  15   3       55.17       31.68     36.45 o 
   5 -18   4        0.42        0.73     65.41 o 
   5 -17   4       16.12       15.65     51.08 o 
  -1 -16   4       18.11       43.14     53.87 o 
   0 -16   4       41.23      126.01     46.23 o 
   1 -16   4       59.14       91.24     46.56 o 
   2 -16   4      119.72      249.44     57.99 o 
   3 -16   4       52.26       20.03     35.02 o 
   4 -16   4       45.74       32.74     20.46 o 
   5 -16   4       18.63       22.37     20.77 o 
   6 -16   4       49.49       80.92     19.21 o 
   7 -16   4       45.85       23.49     21.97 o 
   8 -16   4        0.03        1.13     21.59 o 
   9 -16   4       32.73       58.41     24.53 o 
  10 -16   4       23.91       22.91     23.37 o 
  11 -16   4       83.71      168.96     51.81 o 
  12 -16   4        2.08        4.70     32.37 o 
  13 -16   4        0.70       22.08     44.83 o 
  -3 -15   4       57.15      119.98     64.78 o 
  -2 -15   4       11.01       -2.39     42.92 o 
  -1 -15   4       19.43       33.92     41.89 o 
   0 -15   4       71.56      169.04     51.81 o 
   1 -15   4       68.93       69.93     39.87 o 
   2 -15   4        1.38       10.73     30.02 o 
   3 -15   4       12.57       36.97     30.21 o 
   4 -15   4       83.67       76.24     28.77 o 
   5 -15   4        1.98      -14.92     17.76 o 
   6 -15   4        3.73       -1.29     17.56 o 
   7 -15   4        3.63        1.55     16.29 o 
   8 -15   4        9.93       23.31     18.61 o 
   9 -15   4       47.22       63.66     23.06 o 
  10 -15   4       33.77       53.51     25.12 o 
  11 -15   4        2.89       17.43     21.44 o 
  12 -15   4        2.78       -1.30     23.20 o 
  13 -15   4        2.01       28.77     42.63 o 
  -4 -14   4        4.78       -5.44     47.15 o 
  -3 -14   4        5.69       14.48     34.32 o 
  -2 -14   4       47.33       97.78     45.68 o 
  -1 -14   4       54.44       83.82     40.68 o 
   0 -14   4        5.98        4.74     27.38 o 
   1 -14   4        2.55      -14.52     25.61 o 
   2 -14   4      178.45      237.75     47.26 o 
   3 -14   4      130.86      134.93     24.50 o 
   4 -14   4       27.33       11.86     15.56 o 
   6 -14   4       66.16       68.13     16.38 o 
   7 -14   4      184.78      227.23     29.23 o 
   8 -14   4      170.94      240.87     38.69 o 
   9 -14   4      245.81      280.96     39.72 o 
  10 -14   4       46.67       35.39     20.95 o 
  11 -14   4        0.93       25.03     18.88 o 
  12 -14   4       18.25       16.17     22.43 o 
  13 -14   4        0.46      -11.07     22.13 o 
  14 -14   4        4.30       -7.10     27.24 o 
  -5 -13   4        9.75       -8.12     46.56 o 
  -4 -13   4        2.50       36.01     38.69 o 
  -3 -13   4        3.67      -20.03     33.81 o 
  -2 -13   4      107.08      216.07     50.82 o 
  -1 -13   4      449.86      601.88     63.17 o 
   0 -13   4      200.03      242.93     45.93 o 
   1 -13   4       65.19       55.38     27.89 o 
   2 -13   4     1144.00     1143.35     72.87 o 
   3 -13   4       69.78       71.28     25.61 o 
   4 -13   4        1.86       -1.28     12.60 o 
   5 -13   4        0.68        2.22     13.80 o 
   6 -13   4       51.08       68.57     15.60 o 
   7 -13   4        1.27        1.70     12.69 o 
   8 -13   4      142.63      210.01     28.58 o 
   9 -13   4      115.44      102.95     24.00 o 
  10 -13   4       19.80       46.55     19.87 o 
  11 -13   4       88.71      126.05     27.55 o 
  12 -13   4       96.32      115.57     29.48 o 
  13 -13   4       43.08       42.45     24.08 o 
  14 -13   4        8.85       25.79     29.12 o 
  -6 -12   4        7.41       35.02     48.32 o 
  -5 -12   4        0.65        8.12     34.40 o 
  -4 -12   4       31.76       77.10     39.76 o 
  -3 -12   4      218.37      291.00     54.39 o 
  -2 -12   4      340.94      427.26     56.55 o 
  -1 -12   4        0.60      -13.45     23.15 o 
   0 -12   4       64.18       57.99     29.03 o 
   1 -12   4        1.71        1.18     17.20 o 
   2 -12   4      332.17      339.62     28.63 o 
   3 -12   4      114.57      135.68     20.54 o 
   4 -12   4      184.98      219.71     37.26 o 
   5 -12   4      106.95      102.21     18.70 o 
   6 -12   4     1625.19     1771.18     64.75 o 
   7 -12   4      251.96      232.96     67.19 o 
   8 -12   4       21.33       16.98     13.53 o 
   9 -12   4       17.92       40.28     17.18 o 
  10 -12   4        1.32        2.09     14.76 o 
  11 -12   4      117.78      147.97     28.90 o 
  12 -12   4      115.25      131.03     36.95 o 
  13 -12   4      142.31      193.17     34.80 o 
  14 -12   4        0.64       11.02     26.94 o 
  15 -12   4       18.83       22.41     31.17 o 
  -7 -11   4        0.58      -12.31     31.97 o 
  -6 -11   4        1.05      -28.07     31.64 o 
  -5 -11   4       12.92       54.28     33.44 o 
  -4 -11   4       49.71       97.38     36.56 o 
  -3 -11   4      203.00      298.97     49.61 o 
  -2 -11   4       10.36       -1.54     18.26 o 
  -1 -11   4       37.48       42.15     23.67 o 
   0 -11   4       36.44       46.23     23.89 o 
   1 -11   4        2.89        2.94     16.24 o 
   2 -11   4      214.54      209.41     23.39 o 
   3 -11   4     1038.49     1023.04     41.63 o 
   4 -11   4      213.98      181.93     30.43 o 
   5 -11   4      262.78      281.47     23.18 o 
   6 -11   4      518.09      496.49     24.89 o 
   7 -11   4      301.88      278.66     20.26 o 
   8 -11   4       70.98       96.45     19.35 o 
   9 -11   4       29.64       34.00     15.07 o 
  10 -11   4      187.93      230.29     35.68 o 
  11 -11   4      275.48      318.71     61.99 o 
  12 -11   4       41.61       72.56     22.40 o 
  13 -11   4        6.22       14.95     18.03 o 
  14 -11   4        0.92        8.30     18.21 o 
  15 -11   4        4.58      -20.92     20.92 o 
  -8 -10   4       67.07      164.03     45.49 o 
  -7 -10   4        0.42       -7.84     28.33 o 
  -6 -10   4       77.87      124.06     43.21 o 
  -5 -10   4      289.91      488.51     59.20 o 
  -4 -10   4      525.77      547.35     58.21 o 
  -3 -10   4       67.72       82.35     28.37 o 
  -2 -10   4       99.51       95.91     29.29 o 
  -1 -10   4       75.08       44.02     21.42 o 
   0 -10   4       93.47      119.76     27.41 o 
   1 -10   4       10.24       14.18     16.46 o 
   2 -10   4      184.95      163.94     25.15 o 
   3 -10   4     2324.36     2621.09     89.55 o 
   4 -10   4     2029.57     1997.31     54.98 o 
   5 -10   4     1032.14      966.95     37.20 o 
   6 -10   4       46.06       31.87      9.69 o 
   7 -10   4       63.64       47.84     10.63 o 
   8 -10   4       49.49       65.23     16.90 o 
   9 -10   4       19.05       21.67     13.80 o 
  10 -10   4      185.11      238.45     29.71 o 
  11 -10   4      412.25      599.30    109.52 o 
  12 -10   4       39.30       28.80     20.10 o 
  13 -10   4       19.15       43.67     21.20 o 
  14 -10   4       37.89        7.14     39.41 o 
  15 -10   4        2.24        9.55     23.70 o 
  -9  -9   4       51.90       54.90     35.01 o 
  -8  -9   4        0.08       29.86     26.00 o 
  -7  -9   4        0.12        9.29     20.82 o 
  -6  -9   4      422.03      500.20     58.54 o 
  -5  -9   4      318.53      358.76     53.83 o 
  -4  -9   4      266.53      259.07     42.96 o 
  -3  -9   4       23.06        9.52     17.57 o 
  -2  -9   4      118.87      134.75     29.95 o 
  -1  -9   4      291.05      370.89     37.52 o 
   0  -9   4        7.48       -1.18     12.31 o 
   1  -9   4       19.22       16.98     13.74 o 
   2  -9   4       78.33       52.65     11.74 o 
   3  -9   4      505.76      423.29     24.62 o 
   4  -9   4     1345.43     1360.14     54.09 o 
   5  -9   4     1510.42     1416.16     54.07 o 
   6  -9   4      787.20      823.65     28.10 o 
   7  -9   4      143.08      134.99     14.54 o 
   8  -9   4      572.03      607.71     34.49 o 
   9  -9   4      360.52      333.56     38.35 o 
  10  -9   4        1.79       -1.31     12.01 o 
  11  -9   4       88.27       84.60     21.45 o 
  12  -9   4       28.17       -1.33     14.70 o 
  13  -9   4       20.48        6.96     18.90 o 
  14  -9   4       68.68       31.39     43.60 o 
  15  -9   4        0.11       27.24     23.01 o 
 -10  -8   4       12.17       30.23     29.78 o 
  -9  -8   4       75.33       55.19     23.92 o 
  -8  -8   4       45.67       39.91     23.49 o 
  -7  -8   4        9.48        1.76     17.00 o 
  -6  -8   4      465.37      525.48     56.08 o 
  -5  -8   4      753.94      794.62     62.84 o 
  -4  -8   4      421.50      411.38     43.36 o 
  -3  -8   4      505.31      453.05     42.48 o 
  -2  -8   4      234.05      288.10     33.00 o 
  -1  -8   4      148.63      160.58     26.75 o 
   0  -8   4       10.23        6.54     12.53 o 
   1  -8   4      200.03      180.06     24.00 o 
   2  -8   4     1211.31     1251.99     31.41 o 
   3  -8   4     1563.56     1484.76     41.03 o 
   4  -8   4      714.75      681.11     34.78 o 
   5  -8   4      265.59      235.02     19.06 o 
   6  -8   4       47.30       74.28     13.39 o 
   7  -8   4      181.04      187.02     15.54 o 
   8  -8   4      111.65       96.19     25.47 o 
   9  -8   4      117.26      102.17     18.71 o 
  10  -8   4      129.95       97.16     35.33 o 
  11  -8   4      222.43      199.58     28.63 o 
  12  -8   4      117.59      168.63     29.46 o 
  13  -8   4       56.88       18.51     20.00 o 
  14  -8   4      121.39       31.57     53.87 o 
  15  -8   4        2.39       -5.49     20.58 o 
 -11  -7   4       18.44        8.19     30.13 o 
 -10  -7   4       11.47       16.71     20.37 o 
  -9  -7   4       25.82       37.44     23.53 o 
  -8  -7   4       70.49      104.14     26.03 o 
  -7  -7   4      416.33      521.48     39.91 o 
  -6  -7   4       19.45       49.42     23.89 o 
  -5  -7   4      213.72      220.48     37.81 o 
  -4  -7   4       71.80      100.14     25.58 o 
  -3  -7   4      894.89      781.02     49.87 o 
  -2  -7   4      202.11      218.94     26.57 o 
  -1  -7   4       29.73       20.73     12.31 o 
   0  -7   4      208.03      213.46     24.51 o 
   1  -7   4     1120.58     1212.98     30.86 o 
   2  -7   4      647.49      602.02     29.05 o 
   3  -7   4      313.38      393.80     19.91 o 
   4  -7   4        4.31        7.67      5.78 o 
   5  -7   4       69.02       57.80      9.26 o 
   6  -7   4      530.61      515.65     24.49 o 
   7  -7   4     1306.77     1238.28     30.11 o 
   8  -7   4     1230.61     1252.21     81.73 o 
   9  -7   4      304.02      291.37     31.20 o 
  10  -7   4        1.16       -5.34     11.35 o 
  11  -7   4       96.20      108.42     24.58 o 
  12  -7   4       11.29       34.78     19.64 o 
  13  -7   4      110.33       91.71     73.37 o 
  14  -7   4       47.98       38.83     20.21 o 
  15  -7   4        0.66       -5.41     21.66 o 
 -11  -6   4        3.19      -15.65     24.95 o 
 -10  -6   4        0.46       -1.34     23.10 o 
  -9  -6   4       39.14       41.18     29.69 o 
  -8  -6   4      229.67      264.78     34.25 o 
  -7  -6   4      660.08      709.16     42.61 o 
  -6  -6   4      195.17      198.99     26.30 o 
  -5  -6   4       67.04       63.17     22.01 o 
  -4  -6   4      473.00      465.14     39.36 o 
  -3  -6   4      485.30      452.47     36.09 o 
  -2  -6   4      933.67      846.06     44.68 o 
  -1  -6   4       45.18       78.19     12.68 o 
   0  -6   4       38.00       21.13      8.37 o 
   1  -6   4      321.70      277.05     20.92 o 
   2  -6   4      853.42      926.73     40.90 o 
   3  -6   4     3809.14     3943.67     62.46 o 
   4  -6   4     4518.07     4813.05     62.77 o 
   5  -6   4      524.32      489.15     18.48 o 
   6  -6   4      204.90      198.24     14.30 o 
   7  -6   4      968.44      991.92     39.58 o 
   8  -6   4      267.13      270.12     29.78 o 
   9  -6   4      247.71      165.54     44.13 o 
  10  -6   4      536.92      491.62     35.47 o 
  11  -6   4      186.03      218.44     36.56 o 
  12  -6   4      273.10      276.13     46.21 o 
  13  -6   4        0.78       -4.09     17.57 o 
  14  -6   4       26.88       -4.82     31.55 o 
  15  -6   4       26.76       -6.31     21.26 o 
 -12  -5   4       17.15       18.23     30.21 o 
 -11  -5   4        9.53      -16.21     16.21 o 
 -10  -5   4      146.70      153.74     39.91 o 
  -9  -5   4      469.14      663.92     45.41 o 
  -8  -5   4      601.63      690.63     42.07 o 
  -7  -5   4      415.63      435.48     33.50 o 
  -6  -5   4      131.08      115.21     19.47 o 
  -5  -5   4        7.46       25.70     10.05 o 
  -4  -5   4      300.14      278.04     21.40 o 
  -3  -5   4       96.36      132.45     16.77 o 
  -2  -5   4     1467.20     1528.60     41.94 o 
  -1  -5   4     2668.30     2734.42     53.51 o 
   0  -5   4        5.14       34.28      7.91 o 
   1  -5   4      296.70      217.64      9.72 o 
   2  -5   4      115.25      100.34     10.93 o 
   3  -5   4       67.99       66.74      8.83 o 
   4  -5   4     1782.21     1769.53     32.89 o 
   5  -5   4     7441.69     7881.69     88.52 o 
   6  -5   4      414.06      391.73     17.26 o 
   7  -5   4        0.64        1.70      5.92 o 
   8  -5   4        4.63       -1.02      8.52 o 
   9  -5   4        1.47      -10.73     10.73 o 
  10  -5   4      380.09      343.51     30.66 o 
  11  -5   4       69.24       80.98     21.72 o 
  12  -5   4       93.16      103.54     26.51 o 
  13  -5   4        3.81      -13.82     20.63 o 
  14  -5   4       72.20       99.20     56.99 o 
  15  -5   4       21.04       79.37     53.87 o 
 -13  -4   4       29.36        3.34     27.89 o 
 -12  -4   4       13.51      -22.49     22.49 o 
 -11  -4   4      134.31        5.77     24.51 o 
 -10  -4   4      167.56      230.32     79.13 o 
  -9  -4   4      319.35      394.29     35.83 o 
  -8  -4   4      228.45      275.17     30.41 o 
  -7  -4   4        2.61       14.77     11.22 o 
  -6  -4   4      183.45      175.39     32.10 o 
  -5  -4   4      662.58      641.23     31.66 o 
  -4  -4   4      761.54      822.24     62.34 o 
  -3  -4   4       15.04        4.65      7.54 o 
  -2  -4   4     3211.08     3088.87     58.03 o 
  -1  -4   4     2725.27     2683.10     55.84 o 
   0  -4   4     1182.15      975.94     23.64 o 
   1  -4   4      295.28      290.16     26.13 o 
   2  -4   4     1196.43     1195.75     24.18 o 
   3  -4   4     1096.91     1163.21     23.98 o 
   4  -4   4     3366.81     3293.60     47.24 o 
   5  -4   4      523.01      502.60     18.87 o 
   6  -4   4       42.78       23.05      7.06 o 
   7  -4   4        0.08       -2.83      6.31 o 
   8  -4   4       81.56       67.66     13.42 o 
   9  -4   4      310.44      228.38     27.77 o 
  10  -4   4      505.43      507.53     37.53 o 
  11  -4   4       11.87       14.84     17.09 o 
  12  -4   4       53.46        3.95     19.81 o 
  13  -4   4        0.78       17.74     22.73 o 
  14  -4   4        6.96       20.73     40.05 o 
 -13  -3   4        6.40        8.16     28.30 o 
 -12  -3   4        0.71      -16.50     16.50 o 
 -11  -3   4       63.24       56.55     36.34 o 
 -10  -3   4      424.87      595.29     40.39 o 
  -9  -3   4      208.86      232.64     28.45 o 
  -8  -3   4       46.38       39.43     14.69 o 
  -7  -3   4       44.01       76.02     16.10 o 
  -6  -3   4      728.86      713.36     73.60 o 
  -5  -3   4      718.17      743.75     51.37 o 
  -4  -3   4       84.87       54.00     11.11 o 
  -3  -3   4      654.55      615.27     25.12 o 
  -2  -3   4     4888.48     4884.68     95.41 o 
  -1  -3   4     6965.37     6944.11     88.77 o 
   0  -3   4     1464.52     1355.39     24.10 o 
   1  -3   4     5394.16     5263.05    108.37 o 
   2  -3   4      269.08      274.11     10.58 o 
   3  -3   4      610.01      512.77     16.17 o 
   4  -3   4      305.24      229.86     13.14 o 
   5  -3   4       63.32       37.69      8.17 o 
   6  -3   4       20.04       27.06      7.88 o 
   7  -3   4      137.67      112.78     13.62 o 
   8  -3   4      204.18      224.60     34.65 o 
   9  -3   4      979.83     1027.94     80.38 o 
  10  -3   4      126.17      126.11     49.57 o 
  11  -3   4      117.25      178.31     30.40 o 
  12  -3   4      327.97      505.21     59.51 o 
  13  -3   4        3.65       11.72     33.40 o 
  14  -3   4        0.50       83.97     48.43 o 
 -13  -2   4        5.65        4.78     25.32 o 
 -12  -2   4       31.30        2.98     19.11 o 
 -11  -2   4       45.72       58.54     33.26 o 
 -10  -2   4       66.22       93.01     33.40 o 
  -9  -2   4      377.79      368.28     61.83 o 
  -8  -2   4       15.01       21.16     11.91 o 
  -7  -2   4     2425.84     2669.75     66.56 o 
  -6  -2   4     1005.52     1126.31     45.84 o 
  -5  -2   4      596.24      503.51     29.20 o 
  -4  -2   4     1385.26     1368.48     57.51 o 
  -3  -2   4      138.98      133.84     22.95 o 
  -2  -2   4      168.94      155.78     12.78 o 
  -1  -2   4      372.31      277.52     13.07 o 
   0  -2   4     4616.33     4553.06     72.83 o 
   1  -2   4     3922.71     3895.59     52.56 o 
   2  -2   4     9044.01     8829.24     87.81 o 
   3  -2   4      325.59      251.22     13.45 o 
   4  -2   4     1042.72      898.53     24.39 o 
   5  -2   4       13.47        2.25      6.37 o 
   6  -2   4     1421.86     1498.49     37.04 o 
   7  -2   4     2453.97     2407.54     50.71 o 
   8  -2   4      446.42      337.00     29.30 o 
   9  -2   4     1115.91     1114.93     53.85 o 
  10  -2   4      118.80      121.81     25.67 o 
  11  -2   4       45.95       48.93     20.91 o 
  12  -2   4       36.05       83.12     38.62 o 
  13  -2   4       17.96        3.31     30.68 o 
  14  -2   4       14.06       48.43     45.38 o 
 -14  -1   4       13.62      -12.49     27.60 o 
 -13  -1   4       18.17        1.14     22.86 o 
 -12  -1   4      182.51      116.38     40.02 o 
 -11  -1   4        1.99       29.18     25.02 o 
 -10  -1   4        0.00       -9.52     19.44 o 
  -9  -1   4      132.37      166.70     22.16 o 
  -8  -1   4     1983.92     2130.35     59.57 o 
  -7  -1   4      904.86      951.20     37.17 o 
  -6  -1   4        0.56        6.50      7.39 o 
  -5  -1   4     5520.98     6127.83     96.59 o 
  -4  -1   4      848.71      886.61     53.08 o 
  -3  -1   4       17.39        5.85      6.32 o 
  -2  -1   4      107.76      108.33     10.52 o 
  -1  -1   4    12692.07    12592.35    140.79 o 
   0  -1   4     1019.40      840.68     21.34 o 
   1  -1   4     1028.69     1052.97     21.96 o 
   2  -1   4     1498.96     1592.58     29.07 o 
   3  -1   4      215.85      204.61     12.87 o 
   4  -1   4      482.06      497.75     25.80 o 
   5  -1   4        1.58       -0.77      6.98 o 
   6  -1   4      860.85      784.44     28.26 o 
   7  -1   4     2456.08     2612.16     88.45 o 
   8  -1   4      283.12      309.31     30.39 o 
   9  -1   4      103.82       94.95     24.58 o 
  10  -1   4       16.74       23.59     22.89 o 
  11  -1   4       10.58       -0.15     23.59 o 
  12  -1   4       64.56       87.94     40.38 o 
  13  -1   4        5.62       30.57     34.47 o 
 -14   0   4       60.74      -15.14     24.66 o 
 -13   0   4       30.14       -6.39     14.63 o 
 -12   0   4      194.14      232.06     50.56 o 
 -11   0   4       21.90        3.05     22.20 o 
 -10   0   4      153.36      177.49     38.55 o 
  -9   0   4     1520.97     1748.93     55.06 o 
  -8   0   4     2223.15     2364.64    149.56 o 
  -7   0   4        3.84        2.20      7.70 o 
  -6   0   4      231.15      216.33     30.87 o 
  -5   0   4      562.40      516.67     31.68 o 
  -4   0   4      527.67      468.51     30.83 o 
  -3   0   4      562.92      592.38     22.51 o 
  -2   0   4    17450.25    18370.91    199.84 o 
  -1   0   4       23.68       29.65      6.99 o 
   0   0   4    21997.63    23167.82    328.66 o 
   1   0   4     2561.04     2269.33     30.07 o 
   2   0   4      211.02      222.59     17.93 o 
   3   0   4       39.12       49.33      8.34 o 
   4   0   4      910.40     1011.50     29.23 o 
   5   0   4      185.08      108.85     13.32 o 
   6   0   4      976.03      830.49     30.98 o 
   7   0   4      599.49      646.79     36.69 o 
   8   0   4       68.56       91.72     30.13 o 
   9   0   4       41.29       14.85     25.47 o 
  10   0   4        9.69       -4.48     20.36 o 
  11   0   4       33.01      158.49     46.34 o 
  12   0   4        7.57       30.61     35.79 o 
  13   0   4        7.72       80.88     48.51 o 
 -15   1   4       33.28      -20.62     20.62 o 
 -14   1   4       55.01       -0.62     24.18 o 
 -13   1   4      100.35       14.44     17.75 o 
 -12   1   4        0.21       25.87     26.31 o 
 -11   1   4        8.95       20.95     23.74 o 
 -10   1   4      593.19      705.65     61.04 o 
  -9   1   4      230.33      266.32     23.77 o 
  -8   1   4       23.95       29.58     10.59 o 
  -7   1   4      246.34      244.51     19.10 o 
  -6   1   4       38.50       48.00     10.98 o 
  -5   1   4     1444.88     1378.75     38.81 o 
  -4   1   4     3981.35     3772.72     65.18 o 
  -3   1   4      285.53      277.13     18.47 o 
  -2   1   4      129.93      146.06     42.72 o 
  -1   1   4     1657.56     1901.65     41.66 o 
   0   1   4        6.00       10.69      4.04 o 
   1   1   4     3116.01     2879.93     37.20 o 
   2   1   4        2.16        6.53      5.83 o 
   3   1   4       55.14       46.06      8.92 o 
   4   1   4     1646.82     1471.22     37.12 o 
   5   1   4     4164.57     4064.45     69.27 o 
   6   1   4      526.54      642.78     50.97 o 
   7   1   4      120.83       82.94     25.58 o 
   8   1   4       57.77       42.15     23.37 o 
   9   1   4       89.53      103.99     33.37 o 
  10   1   4       35.23       17.38     27.45 o 
  11   1   4        9.61      -24.11     24.66 o 
  12   1   4        0.86      -22.60     34.73 o 
 -15   2   4       71.43        3.34     27.63 o 
 -14   2   4       22.93       12.82     25.28 o 
 -13   2   4        0.22       28.22     30.50 o 
 -12   2   4       41.08       47.84     30.02 o 
 -11   2   4       14.76       -2.50     19.59 o 
 -10   2   4      350.23      405.25     46.89 o 
  -9   2   4      696.73      731.01     56.70 o 
  -8   2   4        1.51       -4.20     15.27 o 
  -7   2   4        4.42        1.37      7.34 o 
  -6   2   4     1217.93     1205.07     36.54 o 
  -5   2   4     1338.93     1488.05    140.04 o 
  -4   2   4      866.28      790.16     28.03 o 
  -3   2   4      625.79      578.69     76.23 o 
  -2   2   4      136.31      150.58     14.74 o 
  -1   2   4     1414.11     1208.55     35.15 o 
   0   2   4      508.14      384.84     21.18 o 
   1   2   4      982.56      942.04     27.29 o 
   2   2   4       77.34       46.01     11.50 o 
   3   2   4     1160.51     1072.84     94.05 o 
   4   2   4     1123.78     1109.83     43.34 o 
   5   2   4      736.87      796.42     56.59 o 
   6   2   4      140.55      144.82     32.04 o 
   7   2   4        6.76       11.94     17.16 o 
   8   2   4      495.01      581.08     58.13 o 
   9   2   4      280.52      296.92     53.17 o 
  10   2   4       35.79        1.07     27.74 o 
  11   2   4        0.25      -11.54     32.08 o 
  12   2   4        8.22       41.38     45.68 o 
 -15   3   4       17.21      -11.58     25.47 o 
 -14   3   4        4.49        9.33     23.11 o 
 -13   3   4       45.68        4.04     25.39 o 
 -12   3   4       58.82      101.42     35.24 o 
 -11   3   4      405.87      395.07     49.53 o 
 -10   3   4        8.59        3.86     17.20 o 
  -9   3   4      159.25      177.12     34.25 o 
  -8   3   4      239.49      199.90     19.85 o 
  -7   3   4      355.86      347.97     21.15 o 
  -6   3   4     1709.20     1581.70     47.95 o 
  -5   3   4      205.01      165.98     16.46 o 
  -4   3   4      199.22      166.81     16.02 o 
  -3   3   4     3192.38     3279.45     63.92 o 
  -2   3   4     1751.12     1626.28     44.32 o 
  -1   3   4        3.96        8.06      7.10 o 
   0   3   4       45.44       24.63      7.59 o 
   1   3   4        0.58        2.81      8.01 o 
   2   3   4      931.57      854.24     36.67 o 
   3   3   4     3449.21     3150.16    119.63 o 
   4   3   4     1378.93     1289.60     70.74 o 
   5   3   4      623.56      693.75     54.05 o 
   6   3   4       65.13      102.67     30.10 o 
   7   3   4      192.75      185.57     42.96 o 
   8   3   4      191.37      283.25     50.53 o 
   9   3   4       13.74       26.31     27.12 o 
  10   3   4        0.48      -21.83     21.83 o 
  11   3   4       15.11       46.26     37.59 o 
 -15   4   4        0.24      -14.81     26.27 o 
 -14   4   4       13.30      -15.25     15.25 o 
 -13   4   4      142.17      115.13     41.16 o 
 -12   4   4      233.58      207.36     45.16 o 
 -11   4   4      546.95      746.29     66.48 o 
 -10   4   4       18.17       -2.28     13.16 o 
  -9   4   4      531.63      582.18     50.75 o 
  -8   4   4       44.64       49.99     11.86 o 
  -7   4   4       33.80       26.31     12.29 o 
  -6   4   4        3.56        6.33      8.01 o 
  -5   4   4       70.03       55.20     11.76 o 
  -4   4   4       12.81       12.03      7.67 o 
  -3   4   4      456.98      420.92     40.94 o 
  -2   4   4      413.40      314.98     21.54 o 
  -1   4   4      121.72       99.09     14.90 o 
   0   4   4       83.14       87.14     12.22 o 
   1   4   4      385.69      322.59     20.05 o 
   2   4   4      873.79      809.59     38.27 o 
   3   4   4      581.28      604.41     49.39 o 
   4   4   4      223.25      182.78     35.20 o 
   5   4   4       37.31       30.90     18.74 o 
   6   4   4      123.44      144.71     37.22 o 
   7   4   4      108.58      212.10     47.26 o 
   8   4   4      124.75      153.31     45.82 o 
   9   4   4       13.74        0.44     29.18 o 
  10   4   4       39.10       63.43     41.01 o 
 -15   5   4       11.08       34.32     30.65 o 
 -14   5   4       75.66      -14.44     14.44 o 
 -12   5   4        2.58       -3.20     21.28 o 
 -11   5   4       59.62       50.42     27.12 o 
 -10   5   4       23.89       27.63     20.14 o 
  -9   5   4      181.54      163.08     34.76 o 
  -8   5   4       33.95       24.88     12.02 o 
  -7   5   4       76.15       56.34     10.22 o 
  -6   5   4      183.86      201.60     18.10 o 
  -5   5   4        3.97        2.95      5.82 o 
  -4   5   4      455.20      433.68     16.88 o 
  -3   5   4      760.69      862.50     35.58 o 
  -2   5   4      386.57      413.64     25.93 o 
  -1   5   4      251.54      259.79     22.49 o 
   0   5   4      776.98      695.91     28.43 o 
   1   5   4     1352.54     1302.79     49.71 o 
   2   5   4     1769.48     1771.54     84.52 o 
   3   5   4      158.99      180.35     34.21 o 
   4   5   4      598.90      593.61     54.83 o 
   5   5   4       73.94       78.42     29.65 o 
   6   5   4       24.77       26.42     24.95 o 
   7   5   4      154.20      210.60     49.28 o 
   8   5   4      127.12       97.31     42.52 o 
   9   5   4       32.96       10.47     35.31 o 
  10   5   4      132.41      214.09     62.69 o 
 -15   6   4       51.18      146.69     50.64 o 
 -14   6   4      100.77      187.78     51.52 o 
 -13   6   4      200.79       28.85     29.36 o 
 -12   6   4        0.18       12.53     22.78 o 
 -11   6   4        0.13      -18.74     18.74 o 
 -10   6   4      100.89      142.43     36.56 o 
  -9   6   4      254.18      218.88     26.15 o 
  -8   6   4      247.14      226.03     18.66 o 
  -7   6   4     1164.38     1277.11     53.77 o 
  -6   6   4       21.43       18.30      8.12 o 
  -5   6   4      485.78      472.33     19.88 o 
  -4   6   4     1221.16     1274.22     45.51 o 
  -3   6   4     4305.48     4566.97     93.43 o 
  -2   6   4       25.10       40.42     15.31 o 
  -1   6   4     1060.67      975.49     35.64 o 
   0   6   4     1529.42     1510.55     44.92 o 
   1   6   4      537.51      544.08     50.16 o 
   2   6   4       99.26      124.72     30.79 o 
   3   6   4      116.90      116.78     30.57 o 
   4   6   4       18.29       86.13     29.69 o 
   5   6   4      341.65      435.71     54.94 o 
   6   6   4      256.21      368.76     63.65 o 
   7   6   4        0.42        4.56     31.49 o 
   8   6   4      102.97      146.44     48.95 o 
   9   6   4       55.60       90.14     47.44 o 
 -15   7   4       40.06       63.83     42.19 o 
 -14   7   4      122.78      169.95     48.58 o 
 -13   7   4       48.61       37.89     30.28 o 
 -12   7   4       13.50      -17.60     24.11 o 
 -11   7   4        5.44        3.42     21.02 o 
 -10   7   4      353.68      412.39     33.67 o 
  -9   7   4      838.53      972.43     44.79 o 
  -8   7   4        3.02       -4.11      8.41 o 
  -7   7   4      508.26      490.86     23.32 o 
  -6   7   4      317.85      350.14     19.79 o 
  -5   7   4      748.38      800.60     47.99 o 
  -4   7   4      136.06      183.48     22.98 o 
  -3   7   4      682.48      693.34     39.34 o 
  -2   7   4       53.78       48.42     23.33 o 
  -1   7   4      551.65      637.46     37.93 o 
   0   7   4      795.15      780.88     42.25 o 
   1   7   4       11.65       14.81     17.38 o 
   2   7   4        9.64       27.71     19.59 o 
   3   7   4       72.20      100.36     32.59 o 
   4   7   4     1017.79     1223.05     88.30 o 
   5   7   4      359.70      499.32     73.57 o 
   6   7   4        2.38        8.82     29.10 o 
   7   7   4       92.71      150.59     50.82 o 
   8   7   4       86.56      209.72     64.93 o 
 -15   8   4        7.69      -13.63     34.10 o 
 -14   8   4        0.77      -22.93     22.93 o 
 -13   8   4        0.26       -6.54     23.11 o 
 -12   8   4       30.98       60.41     34.40 o 
 -11   8   4        3.67        5.77     21.50 o 
 -10   8   4       27.40       46.78     27.30 o 
  -9   8   4        9.19       -6.06     19.00 o 
  -8   8   4       24.29       14.55     16.50 o 
  -7   8   4       31.31       -4.88     11.63 o 
  -6   8   4      418.72      449.47     52.24 o 
  -5   8   4      531.00      480.69     32.56 o 
  -4   8   4      128.22      161.10     34.03 o 
  -3   8   4       13.91       -2.76     15.10 o 
  -1   8   4      944.81     1058.92     69.34 o 
   0   8   4        0.54       -2.08     10.68 o 
   1   8   4       76.21       20.43     22.97 o 
   2   8   4        0.58        3.82     18.92 o 
   3   8   4      489.79      425.75     55.49 o 
   4   8   4      523.23      503.91     64.67 o 
   5   8   4      155.89      230.59     54.35 o 
   6   8   4       25.78       14.81     32.30 o 
   7   8   4       42.91       64.27     42.59 o 
 -15   9   4        8.82       -4.34     34.43 o 
 -14   9   4        0.42       33.15     35.09 o 
 -13   9   4        9.66       14.74     27.74 o 
 -12   9   4       39.62       41.93     28.77 o 
 -11   9   4      213.14      195.20     43.32 o 
 -10   9   4       10.78       63.83     29.77 o 
  -9   9   4        1.30        3.49     15.51 o 
  -8   9   4       48.70       47.88     25.47 o 
  -7   9   4       30.84       35.35     21.09 o 
  -6   9   4       20.37       32.45     17.42 o 
  -5   9   4       23.20       10.25     14.44 o 
  -4   9   4      327.19      261.16     43.58 o 
  -3   9   4      104.61       59.82     26.16 o 
  -2   9   4      729.94      931.92     52.00 o 
  -1   9   4      902.26     1075.33     55.14 o 
   0   9   4      231.94      157.98     39.06 o 
   1   9   4      217.05      341.89     56.59 o 
   2   9   4      221.60      361.55     61.18 o 
   3   9   4      150.68       91.65     43.73 o 
   4   9   4        3.03        0.77     27.27 o 
   5   9   4        9.07       15.73     37.04 o 
   6   9   4        3.00        7.31     39.21 o 
 -15  10   4       16.73       21.20     42.41 o 
 -14  10   4        5.59       14.11     33.11 o 
 -13  10   4       83.59      110.57     40.61 o 
 -12  10   4       92.41      116.01     43.55 o 
 -11  10   4       16.32       30.72     27.49 o 
 -10  10   4        3.94       12.97     23.00 o 
  -9  10   4        6.71       22.53     22.56 o 
  -8  10   4      324.84      375.66     48.07 o 
  -7  10   4      510.21      433.28     49.39 o 
  -6  10   4       50.80       98.81     32.08 o 
  -5  10   4      163.31      160.69     39.54 o 
  -4  10   4      966.44     1182.92     80.88 o 
  -2  10   4      113.68       85.08     30.21 o 
  -1  10   4        1.13      -12.56     12.56 o 
   0  10   4       15.15       17.31     28.55 o 
   1  10   4      461.46      512.44     64.38 o 
   2  10   4       53.22        1.25     26.20 o 
   3  10   4       91.24        6.06     23.08 o 
   4  10   4       14.96        0.15     24.22 o 
   5  10   4        2.38       -2.94     28.70 o 
 -14  11   4       11.18      -30.32     30.32 o 
 -13  11   4        3.82       16.87     34.06 o 
 -12  11   4        2.79       27.67     31.35 o 
 -11  11   4        0.26        3.34     25.76 o 
 -10  11   4       10.73       43.47     28.18 o 
  -9  11   4       35.00       60.08     31.16 o 
  -8  11   4      285.67      235.58     47.33 o 
  -7  11   4      288.54      314.96     52.47 o 
  -6  11   4       12.26      -16.83     16.83 o 
  -5  11   4      215.75      232.46     45.09 o 
  -4  11   4      376.58      511.55     60.01 o 
  -3  11   4      555.99      673.04     62.67 o 
  -2  11   4       10.02      -12.21     18.13 o 
  -1  11   4      110.34       74.35     25.33 o 
   0  11   4      207.30       78.71     37.45 o 
   1  11   4      142.20        5.66     14.66 o 
   2  11   4       37.44       21.24     25.72 o 
   3  11   4        0.20       -6.91     26.94 o 
   4  11   4        2.96      -21.75     30.13 o 
 -14  12   4        6.00      -14.81     39.21 o 
 -13  12   4       12.42       19.59     38.62 o 
 -12  12   4        2.25        6.17     32.26 o 
 -11  12   4        6.86       54.61     36.16 o 
 -10  12   4      138.85      153.79     45.13 o 
  -9  12   4      401.16      492.41     63.24 o 
  -8  12   4       30.92       41.97     29.62 o 
  -7  12   4       30.68       12.93     22.78 o 
  -6  12   4      196.05      305.66     54.90 o 
  -5  12   4      269.66      294.34     54.97 o 
  -4  12   4       91.76      157.66     37.52 o 
  -3  12   4       12.08       -2.92     20.73 o 
  -2  12   4       11.21       -8.34     17.98 o 
  -1  12   4       48.98       -8.12     14.99 o 
   0  12   4      201.21      -14.15     21.31 o 
   1  12   4       18.46        0.73     25.94 o 
   2  12   4        0.49       18.59     33.04 o 
 -13  13   4        1.88       26.79     42.63 o 
 -12  13   4        1.60       25.80     34.40 o 
 -11  13   4       55.78      131.37     45.68 o 
 -10  13   4      117.29       96.57     43.69 o 
  -9  13   4        8.11       23.37     31.82 o 
  -8  13   4        0.69        3.20     24.44 o 
  -7  13   4        0.58        3.75     27.01 o 
  -6  13   4       46.28       31.86     32.01 o 
  -4  13   4        0.50        1.31     19.57 o 
  -3  13   4       30.76        3.27     15.81 o 
  -2  13   4       25.40       17.79     26.64 o 
  -1  13   4       97.99       20.98     30.28 o 
   0  13   4       30.89       47.48     35.28 o 
   1  13   4        1.65       12.79     26.20 o 
 -11  14   4        1.96       29.40     36.16 o 
 -10  14   4      102.46      100.91     45.38 o 
  -9  14   4        2.66       -7.75     31.20 o 
  -8  14   4        3.54      -13.38     30.39 o 
  -7  14   4       29.87      105.90     42.08 o 
  -6  14   4       79.55       82.97     42.04 o 
  -5  14   4        5.09       21.47     26.89 o 
  -4  14   4       55.22       -2.30     20.63 o 
  -3  14   4      107.25        0.95     37.98 o 
  -2  14   4      205.13       -2.46     36.09 o 
  -9  15   4       93.13      159.37     54.64 o 
  -8  15   4       92.37       71.84     45.64 o 
  -7  15   4       18.25       53.87     39.87 o 
  -6  15   4        1.42      -19.82     32.38 o 
  -5  15   4        2.16        4.23     27.19 o 
   3 -18   5       38.48       47.92     65.70 o 
   4 -18   5       20.45       48.87     63.57 o 
   5 -18   5       47.68       99.62     65.78 o 
   1 -17   5        2.41       11.87     39.54 o 
   2 -17   5       34.06       29.29     56.37 o 
   3 -17   5       46.24       47.48     51.26 o 
   4 -17   5       11.57       30.43     46.01 o 
   5 -17   5       48.33      138.68     55.01 o 
   6 -17   5       95.36      136.85     46.12 o 
   7 -17   5        4.61       20.14     35.50 o 
   8 -17   5        6.31      -13.01     32.30 o 
   9 -17   5       32.93       31.90     37.26 o 
  10 -17   5       19.70       63.72     38.25 o 
  11 -17   5      131.96      108.92     51.12 o 
  -1 -16   5       94.32        6.54     32.34 o 
   0 -16   5       22.84        0.22     27.08 o 
   2 -16   5        7.50      -23.19     23.19 o 
   3 -16   5       27.50       62.40     43.07 o 
   4 -16   5       44.13       59.71     42.44 o 
   5 -16   5       39.08       52.40     37.37 o 
   6 -16   5        1.46      -15.04     18.73 o 
   7 -16   5        3.53       14.96     27.63 o 
   8 -16   5       20.63       33.00     27.96 o 
   9 -16   5      134.20      100.36     40.20 o 
  10 -16   5      108.63      153.79     48.62 o 
  11 -16   5       55.93       59.31     41.85 o 
  12 -16   5       18.43       33.11     43.29 o 
  13 -16   5        7.92        7.06     48.47 o 
  -3 -15   5        0.02      -18.51     30.87 o 
  -2 -15   5       39.54       41.54     69.97 o 
  -1 -15   5      121.12      107.52     50.23 o 
   0 -15   5       69.65      162.05     47.95 o 
   1 -15   5        0.92      -14.66     26.09 o 
   2 -15   5       52.15       56.19     34.69 o 
   3 -15   5      121.29      162.48     32.04 o 
   4 -15   5       49.84       73.23     17.60 o 
   5 -15   5        1.67        9.28     14.36 o 
   6 -15   5        7.22       -2.02     14.13 o 
   7 -15   5       48.74       73.42     20.77 o 
   8 -15   5      201.34      253.88     32.86 o 
   9 -15   5      181.91      175.87     44.98 o 
  10 -15   5       84.82      111.75     41.78 o 
  11 -15   5        2.48       11.06     32.15 o 
  12 -15   5       29.83      -24.51     24.51 o 
  13 -15   5       36.86       20.47     43.21 o 
  -4 -14   5        0.60       41.79     32.92 o 
  -3 -14   5        1.99        7.31     29.09 o 
  -2 -14   5       17.00       -0.22     33.92 o 
  -1 -14   5       30.76       61.29     38.29 o 
   0 -14   5        0.05       13.56     32.34 o 
   1 -14   5      148.90      191.93     45.05 o 
   2 -14   5      292.41      222.54     43.99 o 
   3 -14   5      408.37      473.55     39.37 o 
   4 -14   5        8.68       15.33     12.75 o 
   5 -14   5       84.46       74.41     16.79 o 
   6 -14   5        5.55       14.98     12.81 o 
   7 -14   5      151.88      180.43     28.37 o 
   8 -14   5       89.75      139.36     25.18 o 
   9 -14   5       29.24       66.89     21.85 o 
  10 -14   5       14.95        2.59     18.04 o 
  11 -14   5       10.99        6.46     26.46 o 
  12 -14   5       57.65       43.95     39.17 o 
  13 -14   5       22.72       59.64     41.41 o 
  14 -14   5        1.90        5.11     45.49 o 
  -5 -13   5       16.36       22.95     29.26 o 
  -4 -13   5       14.28        9.79     23.97 o 
  -3 -13   5       12.09       32.74     38.11 o 
  -2 -13   5       35.33       42.30     31.75 o 
  -1 -13   5       38.24       30.57     30.13 o 
   0 -13   5        1.25       12.71     23.33 o 
   1 -13   5       52.56       81.91     31.46 o 
   2 -13   5      324.64      371.66     50.34 o 
   3 -13   5       64.06       67.10     14.62 o 
   4 -13   5       42.54       43.20     14.09 o 
   5 -13   5      543.07      633.54     38.21 o 
   6 -13   5      541.40      651.87     31.93 o 
   7 -13   5      460.06      482.93     35.38 o 
   8 -13   5       44.38       24.13     16.53 o 
   9 -13   5       82.25       74.98     21.15 o 
  10 -13   5        0.65       -5.43     16.68 o 
  11 -13   5       18.35       48.00     20.86 o 
  12 -13   5       59.59       49.97     25.15 o 
  13 -13   5       88.98       79.06     28.09 o 
  14 -13   5        0.02      -36.45     36.45 o 
  -7 -12   5        2.09        7.03     33.29 o 
  -6 -12   5        2.46       12.11     28.15 o 
  -5 -12   5       17.94       32.81     27.70 o 
  -4 -12   5       10.53       48.39     23.90 o 
  -3 -12   5       26.22       33.26     31.05 o 
  -2 -12   5       37.00       39.14     28.11 o 
  -1 -12   5        7.75       27.08     21.94 o 
   0 -12   5       67.90       74.85     27.82 o 
   1 -12   5      774.27      967.92     63.54 o 
   2 -12   5     1842.66     1873.45     63.34 o 
   3 -12   5      516.00      539.27     51.78 o 
   4 -12   5       76.12      115.02     30.98 o 
   5 -12   5      360.51      420.82     29.95 o 
   6 -12   5       51.13       39.36     11.84 o 
   7 -12   5      371.94      399.42     74.91 o 
   8 -12   5      231.26      223.10     27.73 o 
   9 -12   5       26.80       15.35     15.63 o 
  10 -12   5      174.34      179.73     28.47 o 
  11 -12   5      285.35      363.94     40.26 o 
  12 -12   5      142.76      160.75     32.16 o 
  13 -12   5        2.83       16.43     13.46 o 
  14 -12   5       17.01       17.32     21.32 o 
  15 -12   5       33.40       -1.40     25.58 o 
  -8 -11   5       17.72       -9.82     32.84 o 
  -7 -11   5        1.38       -0.18     28.82 o 
  -6 -11   5       22.15       34.01     27.60 o 
  -5 -11   5       33.54       57.12     25.15 o 
  -4 -11   5      358.96      480.36     57.10 o 
  -3 -11   5      210.63      207.36     44.02 o 
  -2 -11   5       42.78       29.84     24.25 o 
  -1 -11   5       43.73       88.05     27.38 o 
   0 -11   5       70.86       83.67     24.80 o 
   1 -11   5      155.46      140.74     30.57 o 
   2 -11   5       47.58       72.20     13.03 o 
   3 -11   5      237.14      221.57     18.13 o 
   4 -11   5     3649.11     4005.07     84.77 o 
   5 -11   5      677.22      806.93     53.08 o 
   6 -11   5      110.06      117.81     15.03 o 
   7 -11   5        3.88        8.09      9.11 o 
   8 -11   5       51.23       53.67     15.28 o 
   9 -11   5      223.50      249.09     29.91 o 
  10 -11   5       48.74       85.68     21.34 o 
  11 -11   5      248.67      367.93     61.85 o 
  12 -11   5       22.49       38.21     24.99 o 
  13 -11   5       34.73        7.01     31.12 o 
  14 -11   5       23.72      -17.19     18.79 o 
  15 -11   5       61.63       23.72     24.25 o 
  -8 -10   5       26.02       27.85     29.61 o 
  -7 -10   5       30.82       46.82     32.37 o 
  -6 -10   5       40.00       58.39     25.33 o 
  -5 -10   5      134.98      190.12     30.89 o 
  -4 -10   5       33.20       48.31     39.96 o 
  -3 -10   5       59.18       48.29     26.24 o 
  -2 -10   5      286.45      326.24     39.87 o 
  -1 -10   5      167.27      185.79     32.74 o 
   0 -10   5      171.65      179.72     22.93 o 
   1 -10   5        8.15       -0.90     10.30 o 
   2 -10   5      332.88      341.77     19.73 o 
   3 -10   5      913.76      969.58     30.31 o 
   4 -10   5     1657.53     1696.70     49.10 o 
   5 -10   5       26.12       11.04      9.53 o 
   6 -10   5        0.78       -3.89      9.20 o 
   7 -10   5       68.34       72.07     12.87 o 
   8 -10   5        1.22        6.93     17.01 o 
   9 -10   5      518.07      625.28     38.03 o 
  10 -10   5       13.86        7.66     15.78 o 
  11 -10   5       46.54       57.10     19.05 o 
  12 -10   5        0.22        5.51     16.90 o 
  13 -10   5        0.45        6.63     17.21 o 
  14 -10   5        5.98       13.41     20.66 o 
  15 -10   5       44.53       28.16     52.14 o 
  -9  -9   5       71.64       94.44     36.80 o 
  -8  -9   5        4.40       -5.38     21.14 o 
  -7  -9   5       84.45      177.45     82.53 o 
  -6  -9   5      175.67      249.37     37.21 o 
  -5  -9   5       38.57       40.98     17.80 o 
  -4  -9   5      390.66      416.65     33.78 o 
  -3  -9   5      313.54      462.55     42.81 o 
  -2  -9   5      401.31      349.67     30.52 o 
  -1  -9   5      188.53      222.81     22.84 o 
   0  -9   5       33.48       69.41     23.17 o 
   1  -9   5       36.97       20.07     10.41 o 
   2  -9   5      152.53      123.17     12.95 o 
   3  -9   5     2087.00     2039.52     59.44 o 
   4  -9   5     1648.47     1749.31     46.47 o 
   5  -9   5     1081.66     1089.24     31.78 o 
   6  -9   5      188.22      214.03     16.60 o 
   7  -9   5       55.58       52.27     12.94 o 
   8  -9   5       39.30       43.76     18.19 o 
   9  -9   5      113.54       80.75     18.24 o 
  10  -9   5       13.51       12.65     14.13 o 
  11  -9   5       73.04      112.95     22.84 o 
  12  -9   5       12.75      -15.02     15.02 o 
  13  -9   5       57.02       29.46     27.01 o 
  14  -9   5       30.73      -11.64     17.11 o 
  15  -9   5       26.91        4.41     41.18 o 
 -10  -8   5        0.97       -3.15     29.71 o 
  -9  -8   5       24.97       50.44     28.90 o 
  -8  -8   5       46.84      101.92     27.44 o 
  -7  -8   5       56.27       90.54     24.50 o 
  -6  -8   5      105.53      142.73     25.59 o 
  -5  -8   5       36.28       37.45     15.16 o 
  -4  -8   5       88.48       69.55     17.51 o 
  -3  -8   5     1727.05     1744.61     57.14 o 
  -2  -8   5      250.71      314.24     36.47 o 
  -1  -8   5      229.44      163.89     32.48 o 
   0  -8   5      195.80      171.21     23.33 o 
   1  -8   5       26.34       13.55      9.20 o 
   2  -8   5      529.34      503.01     18.80 o 
   3  -8   5       37.43       27.81      9.27 o 
   4  -8   5      615.59      547.79     24.59 o 
   5  -8   5       28.71       43.21      8.96 o 
   6  -8   5     2122.94     2113.18     89.01 o 
   7  -8   5     2862.70     2970.00     53.15 o 
   8  -8   5      873.69      885.48    125.80 o 
   9  -8   5       22.81       11.77     12.03 o 
  10  -8   5        0.25       -1.81     11.94 o 
  11  -8   5      212.94      204.57     44.89 o 
  12  -8   5       55.97       48.34     22.03 o 
  13  -8   5       58.78       -9.27     41.12 o 
  14  -8   5       27.84        7.40     20.69 o 
  15  -8   5        8.74       23.70     25.00 o 
 -11  -7   5        0.17       33.26     49.79 o 
 -10  -7   5        7.38       42.42     28.80 o 
  -9  -7   5       14.89       17.23     22.03 o 
  -8  -7   5      119.18      236.99     34.10 o 
  -7  -7   5      187.28      196.29     29.37 o 
  -6  -7   5       36.57       67.52     18.42 o 
  -5  -7   5     1256.42     1247.96     50.91 o 
  -4  -7   5       89.45      104.91     19.51 o 
  -3  -7   5     1029.93      930.17     39.60 o 
  -2  -7   5        8.14        1.63      8.23 o 
  -1  -7   5        9.25        9.80      8.02 o 
   0  -7   5       86.08       85.38     12.71 o 
   1  -7   5     2165.69     2070.68     51.23 o 
   2  -7   5     2167.15     2373.10     38.00 o 
   3  -7   5      431.54      380.42     18.99 o 
   4  -7   5      192.86      175.84     13.40 o 
   5  -7   5      398.26      423.64     45.31 o 
   6  -7   5      684.12      655.54     23.37 o 
   7  -7   5     1207.24     1219.05     32.47 o 
   8  -7   5      328.21      291.81     25.52 o 
   9  -7   5      156.54      108.22     19.64 o 
  10  -7   5     1111.58     1220.56     80.03 o 
  11  -7   5      342.38      372.09     33.96 o 
  12  -7   5      236.28      329.75     39.12 o 
  13  -7   5        5.02        4.82     14.39 o 
  14  -7   5       15.01        6.86     18.25 o 
  15  -7   5        0.65        4.66     22.05 o 
 -11  -6   5        7.57      -15.32     22.71 o 
 -10  -6   5       42.54       43.12     24.66 o 
  -9  -6   5      169.78      242.75     37.68 o 
  -8  -6   5       13.27       14.52     17.10 o 
  -7  -6   5       62.27       77.76     19.25 o 
  -6  -6   5     1139.06     1398.28    116.82 o 
  -5  -6   5      465.69      522.11     32.05 o 
  -4  -6   5      486.89      453.69     27.76 o 
  -3  -6   5       34.72       24.93     10.29 o 
  -2  -6   5      985.16      940.41     34.51 o 
  -1  -6   5     3506.93     3512.50     66.20 o 
   0  -6   5     1579.51     1716.54     64.67 o 
   1  -6   5      206.87      184.04     21.37 o 
   2  -6   5     1133.29     1005.58     25.88 o 
   3  -6   5      272.12      293.85     28.41 o 
   4  -6   5       20.89       17.11      6.44 o 
   5  -6   5      207.52      168.19     12.98 o 
   6  -6   5     1103.72     1035.34     34.52 o 
   7  -6   5      343.69      310.86     20.13 o 
   8  -6   5      239.92      243.37     24.26 o 
   9  -6   5       88.85       79.51     17.92 o 
  10  -6   5      264.70      303.85     31.80 o 
  11  -6   5      102.40      130.06     24.79 o 
  12  -6   5       84.39      114.05     26.88 o 
  13  -6   5       13.85       -0.93     19.26 o 
  14  -6   5       28.65       43.32     27.09 o 
  15  -6   5        6.41       18.87     31.64 o 
 -12  -5   5        0.05      -22.12     22.12 o 
 -11  -5   5       35.00       10.80     16.72 o 
 -10  -5   5       22.92       50.65     22.16 o 
  -9  -5   5       13.71        6.94     17.29 o 
  -8  -5   5        3.65        5.17     15.27 o 
  -7  -5   5       12.23       17.37     14.11 o 
  -6  -5   5       36.15       20.58     11.58 o 
  -5  -5   5       48.82       27.79     12.00 o 
  -4  -5   5      454.42      440.38     26.18 o 
  -3  -5   5      200.21      168.48     18.41 o 
  -2  -5   5       39.08       75.39     12.57 o 
  -1  -5   5     5050.11     4788.30     75.29 o 
   0  -5   5     2721.40     2600.00     46.00 o 
   1  -5   5        2.07        0.05      4.53 o 
   2  -5   5      695.50      755.64     18.76 o 
   3  -5   5      969.93     1063.70     26.10 o 
   4  -5   5        2.46        5.78      6.31 o 
   5  -5   5     4274.25     3998.17     61.74 o 
   6  -5   5      443.09      378.84     17.90 o 
   7  -5   5       56.17       62.18     13.42 o 
   8  -5   5      281.08      209.67     43.95 o 
   9  -5   5       26.70       25.50     14.06 o 
  10  -5   5      509.07      573.72     43.43 o 
  11  -5   5       29.54       31.70     18.58 o 
  12  -5   5        0.61        6.05     18.02 o 
  13  -5   5        5.02       45.69     24.20 o 
  14  -5   5       66.51      110.32     36.10 o 
 -13  -4   5       20.12       -8.49     28.26 o 
 -12  -4   5        6.95        1.43     22.93 o 
 -11  -4   5      109.68       63.54     32.19 o 
 -10  -4   5      104.42      153.56     34.93 o 
  -9  -4   5       10.53       12.22     18.26 o 
  -8  -4   5       27.77        7.25     12.84 o 
  -7  -4   5        5.29       -1.73     10.11 o 
  -6  -4   5      236.87      261.09     23.20 o 
  -5  -4   5     1305.05     1406.44     46.68 o 
  -4  -4   5      211.76      193.71     18.86 o 
  -3  -4   5     1079.77     1090.59     49.61 o 
  -2  -4   5     2626.05     2503.85     51.05 o 
  -1  -4   5      767.08      711.79     23.02 o 
   0  -4   5      972.94      954.38     21.74 o 
   1  -4   5      248.01      230.66     24.29 o 
   2  -4   5       36.59       25.70      4.57 o 
   3  -4   5     8049.50     7852.10     84.22 o 
   4  -4   5     1638.39     1378.98     29.98 o 
   5  -4   5      432.92      418.49     28.34 o 
   6  -4   5      192.57      174.81     19.67 o 
   7  -4   5       33.73       23.95      8.49 o 
   8  -4   5      459.20      413.61     23.97 o 
   9  -4   5       60.65       39.98     14.55 o 
  10  -4   5      238.31      227.04     78.05 o 
  11  -4   5        0.19       17.38     17.57 o 
  12  -4   5       18.22       56.26     23.89 o 
  13  -4   5       37.66       29.90     26.26 o 
  14  -4   5        1.56       18.34     43.21 o 
 -13  -3   5        3.81        2.39     33.22 o 
 -12  -3   5       97.39       16.79     19.15 o 
 -11  -3   5      453.98      448.35     59.16 o 
 -10  -3   5        3.62        8.21     15.12 o 
  -9  -3   5      667.61      798.97    109.12 o 
  -8  -3   5     1183.75     1230.75     49.53 o 
  -7  -3   5      415.52      432.50     28.89 o 
  -6  -3   5       46.50       38.26     11.65 o 
  -5  -3   5      948.85     1024.90     37.87 o 
  -4  -3   5       53.72       50.19     11.11 o 
  -3  -3   5      373.11      330.21     19.82 o 
  -2  -3   5      315.89      237.75     15.97 o 
  -1  -3   5     3215.59     3165.64     51.13 o 
   0  -3   5       20.58       13.91      4.07 o 
   1  -3   5       18.06       10.66      9.19 o 
   2  -3   5     9633.71     9872.17    136.62 o 
   3  -3   5      701.47      655.59     19.55 o 
   4  -3   5     1038.20     1041.38     27.24 o 
   5  -3   5       28.00       32.59      8.26 o 
   6  -3   5       23.83       30.08      8.87 o 
   7  -3   5      898.71      853.34     30.15 o 
   8  -3   5      685.62      605.81     30.74 o 
   9  -3   5      445.22      422.34     35.92 o 
  10  -3   5       92.96       74.93     22.97 o 
  11  -3   5       17.94       17.97     18.71 o 
  12  -3   5      109.96      155.03     35.31 o 
  13  -3   5       12.66        8.53     34.47 o 
  14  -3   5        2.07       26.27     44.39 o 
 -13  -2   5       62.05        5.07     29.10 o 
 -12  -2   5       97.10       31.35     25.17 o 
 -11  -2   5       12.54       50.64     30.98 o 
 -10  -2   5      591.49      706.13     65.70 o 
  -9  -2   5      445.09      568.14     41.76 o 
  -8  -2   5     1046.07     1099.11     45.07 o 
  -7  -2   5        8.15       14.21      9.64 o 
  -6  -2   5       14.22        8.66      7.93 o 
  -5  -2   5        0.40       -4.58      6.43 o 
  -4  -2   5      807.70      880.49     39.37 o 
  -3  -2   5       85.68      166.81     29.25 o 
  -2  -2   5       14.92        4.75      5.70 o 
  -1  -2   5        0.64        1.61      4.75 o 
   0  -2   5       97.01       92.82      9.16 o 
   1  -2   5      992.82      865.74     22.29 o 
   2  -2   5    13916.45    14114.54    132.92 o 
   3  -2   5     4271.96     4453.41     59.54 o 
   4  -2   5       77.20       86.60     10.62 o 
   5  -2   5     4465.96     4627.55     68.70 o 
   6  -2   5     1498.68     1566.46     39.63 o 
   7  -2   5     1787.41     1732.54     44.71 o 
   8  -2   5       94.06       91.06     19.50 o 
   9  -2   5       27.02       34.60     22.38 o 
  10  -2   5        1.54       -1.40     16.35 o 
  11  -2   5      135.40      176.14     32.59 o 
  12  -2   5       64.16      111.49     42.74 o 
  13  -2   5        6.31        9.66     37.63 o 
 -14  -1   5       42.12       20.43     31.57 o 
 -13  -1   5       39.33       -5.33     21.31 o 
 -12  -1   5       63.16       64.05     35.39 o 
 -11  -1   5       12.37       43.73     26.86 o 
 -10  -1   5      199.76      265.86     47.37 o 
  -9  -1   5      270.93      346.63     33.61 o 
  -8  -1   5      139.24      158.22     21.53 o 
  -7  -1   5       15.35        6.08      9.26 o 
  -6  -1   5       24.02       25.92      9.74 o 
  -5  -1   5        3.85        3.97      7.17 o 
  -4  -1   5      683.62      573.22     67.49 o 
  -3  -1   5        1.88        0.72      5.66 o 
  -2  -1   5     1334.22     1333.65     33.70 o 
  -1  -1   5     4250.53     3844.40     60.37 o 
   0  -1   5      575.93      532.12     24.14 o 
   1  -1   5     1525.30     1317.72     27.32 o 
   2  -1   5      622.22      614.50     27.44 o 
   3  -1   5     8628.12     8981.25     99.55 o 
   4  -1   5      257.69      274.92     16.25 o 
   5  -1   5     2495.37     2517.80     53.51 o 
   6  -1   5     2664.84     2504.82     54.19 o 
   7  -1   5      603.74      681.20     49.18 o 
   8  -1   5       19.99        9.95     16.45 o 
   9  -1   5      101.52       77.82     22.32 o 
  10  -1   5        1.82       36.49     26.68 o 
  11  -1   5        3.77       -9.74     28.30 o 
  12  -1   5       22.56       93.96     41.12 o 
  13  -1   5        0.36       -6.36     35.87 o 
 -14   0   5       24.85       10.00     29.25 o 
 -13   0   5       28.93        4.59     15.69 o 
 -12   0   5        1.36        3.97     26.83 o 
 -11   0   5        1.40      -17.20     17.20 o 
 -10   0   5       50.92       92.53     30.02 o 
  -9   0   5       75.21       81.40     16.58 o 
  -8   0   5      122.41      116.28     28.28 o 
  -7   0   5      835.92      864.04     35.33 o 
  -6   0   5      809.43      831.73     32.69 o 
  -5   0   5      435.82      551.80     35.04 o 
  -4   0   5      125.71      127.55     19.48 o 
  -3   0   5      243.93      217.02     15.74 o 
  -2   0   5       58.18       30.39      8.05 o 
  -1   0   5       18.44        6.09      5.97 o 
   0   0   5     6294.78     6258.87     89.01 o 
   1   0   5    14143.27    14816.88    120.61 o 
   2   0   5     1449.53     1402.02     30.86 o 
   3   0   5      152.86      112.33     12.06 o 
   4   0   5        2.69        3.23      6.66 o 
   5   0   5     1829.46     1822.46     44.32 o 
   6   0   5      261.64      262.78     22.21 o 
   7   0   5       28.71       26.47     22.97 o 
   8   0   5       25.65       18.81     14.32 o 
   9   0   5       44.34       34.69     24.84 o 
  10   0   5       15.14       52.77     31.35 o 
  11   0   5        5.81       35.94     33.55 o 
  12   0   5        0.05       -4.70     35.09 o 
 -14   1   5       13.64       -6.17     24.07 o 
 -13   1   5        4.46       -1.95     19.59 o 
 -12   1   5        6.45       25.80     27.41 o 
 -11   1   5       36.76       94.33     30.65 o 
 -10   1   5       96.65       83.89     28.04 o 
  -9   1   5      240.36      231.71     23.44 o 
  -8   1   5      112.83      100.00     20.03 o 
  -7   1   5      196.41      204.77     39.32 o 
  -6   1   5        4.48       -2.51      6.65 o 
  -5   1   5     2207.95     2115.33     54.61 o 
  -4   1   5      231.29      224.83     19.57 o 
  -3   1   5      111.04      119.04     13.99 o 
  -2   1   5    10213.50     9929.93    129.36 o 
  -1   1   5      193.46      194.54     10.11 o 
   0   1   5     4657.67     4440.52     55.40 o 
   1   1   5      112.16      122.66      9.49 o 
   2   1   5     1088.76      998.29     27.35 o 
   3   1   5     4680.42     5022.00     72.85 o 
   4   1   5     2336.41     2450.55     51.12 o 
   5   1   5     1132.10     1156.03     36.84 o 
   6   1   5       93.41       65.47     47.75 o 
   7   1   5      397.79      469.77     49.50 o 
   8   1   5      196.59      262.12     48.03 o 
   9   1   5       18.23       33.77     26.27 o 
  10   1   5        0.40       -2.87     26.68 o 
  11   1   5        0.13       22.60     33.37 o 
  12   1   5        1.25       19.88     41.56 o 
 -15   2   5        4.05       28.99     31.38 o 
 -14   2   5        5.69       -7.61     24.73 o 
 -13   2   5      118.46       20.98     27.05 o 
 -12   2   5        0.78       13.49     26.72 o 
 -11   2   5       51.53       65.01     29.47 o 
 -10   2   5        1.18        2.57     17.34 o 
  -9   2   5       79.31       54.02     21.24 o 
  -8   2   5       10.99       15.10     10.51 o 
  -7   2   5      845.76      817.03     33.72 o 
  -6   2   5      471.46      497.55     25.77 o 
  -5   2   5        3.52        2.93      7.81 o 
  -4   2   5      597.85      563.15     26.34 o 
  -3   2   5     1164.25     1182.77     39.58 o 
  -2   2   5     3204.97     3254.85     65.11 o 
  -1   2   5      219.35      171.67     16.59 o 
   0   2   5      538.61      470.83     20.50 o 
   1   2   5        8.72       10.50      5.28 o 
   2   2   5      159.44      128.60     23.10 o 
   3   2   5     2329.15     2331.61     62.53 o 
   4   2   5      415.64      357.50     26.84 o 
   5   2   5       11.05        3.19     11.08 o 
   6   2   5       44.75       28.41     18.70 o 
   7   2   5      773.36      778.23     67.69 o 
   8   2   5      530.32      709.00     66.59 o 
   9   2   5       64.48       88.38     38.40 o 
  10   2   5        5.46        0.59     27.38 o 
  11   2   5       10.69      -13.27     35.39 o 
 -15   3   5       15.93        5.73     24.55 o 
 -14   3   5       38.93        2.98     22.71 o 
 -13   3   5       97.24        7.39     25.50 o 
 -12   3   5      104.70       86.50     32.70 o 
 -11   3   5       17.76        7.72     21.57 o 
 -10   3   5      163.01      173.59     36.09 o 
  -9   3   5      220.95      178.44     35.39 o 
  -8   3   5      229.61      203.92     20.40 o 
  -7   3   5      122.12      112.70     16.23 o 
  -6   3   5      158.25      127.31     42.11 o 
  -5   3   5        3.89       -6.65      6.65 o 
  -4   3   5      264.34      260.23     19.63 o 
  -3   3   5     3449.29     3566.19     71.02 o 
  -2   3   5     3817.91     3973.32     82.00 o 
  -1   3   5      260.98      229.37     19.58 o 
   0   3   5      532.69      538.05     24.75 o 
   1   3   5      186.69      147.88     17.54 o 
   2   3   5     2826.08     2977.55    100.69 o 
   3   3   5      451.21      390.86     57.69 o 
   4   3   5      404.65      420.88     79.58 o 
   5   3   5      176.17      121.89     30.32 o 
   6   3   5      263.68      283.39     47.48 o 
   7   3   5      283.97      345.50     54.83 o 
   8   3   5      129.22      126.01     40.16 o 
   9   3   5        9.72       33.59     33.88 o 
  10   3   5       12.31       17.86     37.81 o 
  11   3   5       46.32       81.06     49.65 o 
 -15   4   5        0.48       24.07     30.94 o 
 -14   4   5       14.23      -19.07     19.07 o 
 -13   4   5      254.02       10.69     27.52 o 
 -12   4   5      176.38      178.77     44.54 o 
 -11   4   5       20.29       30.06     22.34 o 
 -10   4   5       10.58      -13.08     13.08 o 
  -9   4   5      534.60      542.68     51.00 o 
  -8   4   5       48.85       36.13     11.62 o 
  -7   4   5       23.71       33.28     19.79 o 
  -6   4   5      180.37      151.20     18.13 o 
  -5   4   5      410.20      434.36     25.45 o 
  -4   4   5     1001.20      902.52     35.48 o 
  -3   4   5     2944.54     2752.53     93.50 o 
  -2   4   5      184.90      181.26     18.77 o 
  -1   4   5      210.94      168.50     20.53 o 
   0   4   5     1803.34     1802.20     45.42 o 
   1   4   5      980.43      999.56     35.05 o 
   2   4   5      501.73      514.14     33.66 o 
   3   4   5      141.40      149.90     30.37 o 
   4   4   5       16.13        6.39     16.10 o 
   5   4   5        1.08        2.13     19.48 o 
   6   4   5      258.70      434.42     56.81 o 
   7   4   5        1.39      -13.67     21.02 o 
   8   4   5       54.28       90.03     40.86 o 
   9   4   5       14.84       14.37     31.49 o 
  10   4   5       97.48      103.26     50.89 o 
 -15   5   5       37.59       -5.51     28.74 o 
 -14   5   5       16.05        2.68     21.42 o 
 -13   5   5      184.32       14.96     25.91 o 
 -12   5   5       13.98        4.96     22.01 o 
 -11   5   5       29.87       37.63     25.06 o 
 -10   5   5      106.15       41.89     24.18 o 
  -9   5   5      588.50      530.92     52.84 o 
  -8   5   5      438.17      371.88     26.23 o 
  -7   5   5        1.07        6.56      9.88 o 
  -6   5   5      114.54      135.70     18.84 o 
  -5   5   5     2970.18     3014.01     70.12 o 
  -4   5   5     1431.35     1483.98     48.35 o 
  -3   5   5      212.26      182.12     22.08 o 
  -2   5   5      292.68      292.72     30.65 o 
  -1   5   5      124.91      132.34     19.94 o 
   0   5   5      473.43      444.21     24.91 o 
   1   5   5     3332.19     3410.49     86.28 o 
   2   5   5      816.11      885.12     44.39 o 
   3   5   5      484.99      572.89     53.87 o 
   4   5   5      779.85      935.10     70.26 o 
   5   5   5      165.55      202.26     45.42 o 
   6   5   5      176.76      233.75     51.48 o 
   7   5   5        8.83       25.76     31.82 o 
   8   5   5        2.27       23.22     34.36 o 
   9   5   5       28.97       23.00     40.02 o 
 -15   6   5       18.96      -16.76     28.99 o 
 -14   6   5        2.97        3.05     20.73 o 
 -13   6   5       27.28       38.00     25.32 o 
 -12   6   5       38.30       66.00     33.07 o 
 -11   6   5       62.76       77.28     29.99 o 
 -10   6   5        5.63        3.67     18.19 o 
  -9   6   5       22.05       30.46     21.46 o 
  -8   6   5       13.87        2.89     11.35 o 
  -7   6   5      456.18      560.20     32.23 o 
  -6   6   5       58.08       88.20     16.59 o 
  -5   6   5      971.74     1086.52     78.84 o 
  -4   6   5     1538.55     1554.92     52.66 o 
  -3   6   5      461.35      467.90     30.44 o 
  -2   6   5      172.43      228.01     26.43 o 
  -1   6   5     2312.73     2583.97     60.96 o 
   0   6   5     2685.27     2736.57     63.77 o 
   1   6   5      287.35      284.49     29.11 o 
   2   6   5      507.12      490.06     50.82 o 
   3   6   5      782.15     1036.23     74.96 o 
   4   6   5      566.63      808.29     71.69 o 
   5   6   5       69.32       84.85     36.45 o 
   6   6   5       12.05       38.99     33.48 o 
   7   6   5        8.04       45.13     36.01 o 
   8   6   5       18.29       38.44     40.68 o 
 -15   7   5        6.38       21.79     33.04 o 
 -14   7   5        3.66      -22.01     22.42 o 
 -13   7   5        3.32        3.78     15.29 o 
 -12   7   5      106.95       69.53     37.33 o 
 -11   7   5      197.49      227.32     47.26 o 
 -10   7   5      568.43      719.95     64.67 o 
  -9   7   5        7.27      -17.68     17.68 o 
  -8   7   5      739.67      749.11     70.11 o 
  -7   7   5      348.86      323.63     37.81 o 
  -6   7   5      138.72      147.35     42.57 o 
  -5   7   5        9.08       13.87     10.73 o 
  -4   7   5      626.15      558.61     76.49 o 
  -3   7   5       75.28       49.67     14.06 o 
  -2   7   5      170.84      200.09     63.65 o 
  -1   7   5     1165.15     1274.80     80.03 o 
   0   7   5       16.40        8.38     25.15 o 
   1   7   5      901.32      931.94     70.48 o 
   2   7   5      535.17      707.09     65.23 o 
   3   7   5      349.48      337.67     54.20 o 
   4   7   5       65.26      117.33     39.83 o 
   5   7   5        9.31       12.53     27.08 o 
   6   7   5       23.56       57.18     39.58 o 
   7   7   5        0.75        4.59     41.97 o 
 -15   8   5        0.29       -3.34     38.00 o 
 -14   8   5        1.11       30.61     27.30 o 
 -13   8   5        3.34        7.90     16.65 o 
 -12   8   5       14.14        1.07     24.47 o 
 -11   8   5      153.88      226.36     50.45 o 
 -10   8   5       60.25       38.80     25.80 o 
  -9   8   5       16.01       12.38     19.40 o 
  -8   8   5       50.86       43.39     15.94 o 
  -7   8   5      304.59      340.06     46.56 o 
  -6   8   5       40.58       46.42     15.70 o 
  -5   8   5        1.28       -2.12     11.38 o 
  -4   8   5      158.32      175.58     25.87 o 
  -3   8   5      237.30      292.46     32.15 o 
  -2   8   5      348.60      487.62     38.28 o 
  -1   8   5      187.22      189.15     29.18 o 
   0   8   5        0.92       -0.40     13.92 o 
   1   8   5      157.81      197.26     45.13 o 
   2   8   5      580.62      849.77     76.21 o 
   3   8   5      557.98      618.08     67.76 o 
   4   8   5      109.73      129.46     42.66 o 
   5   8   5        7.58      -14.26     33.29 o 
   6   8   5       43.89       65.12     42.81 o 
 -15   9   5       31.55       25.80     40.97 o 
 -14   9   5        1.24       19.03     31.16 o 
 -13   9   5       21.55       42.48     31.97 o 
 -12   9   5       32.22       22.01     27.74 o 
 -11   9   5       44.34       48.58     32.34 o 
 -10   9   5       41.72       60.67     30.57 o 
  -9   9   5      258.87      230.18     45.93 o 
  -8   9   5      692.98      783.00     67.91 o 
  -7   9   5      312.45      410.46     51.56 o 
  -6   9   5       36.87       27.85     24.66 o 
  -5   9   5       45.66       27.01     21.13 o 
  -4   9   5      741.36      917.13     71.62 o 
  -3   9   5      224.54      239.33     44.87 o 
  -2   9   5      367.17      466.55    116.47 o 
  -1   9   5       42.22       19.21     16.59 o 
   0   9   5       41.57       18.15     23.22 o 
   1   9   5      797.46      924.63     78.71 o 
   2   9   5      117.77      143.42     42.96 o 
   3   9   5       82.79       85.80     42.08 o 
   4   9   5       33.55       31.20     37.33 o 
   5   9   5        0.21      -26.97     26.97 o 
 -14  10   5       26.01       63.28     36.53 o 
 -13  10   5       66.51       56.04     38.33 o 
 -12  10   5      132.81      197.59     49.72 o 
 -11  10   5        9.85       -0.85     24.44 o 
 -10  10   5       33.46       20.14     24.40 o 
  -9  10   5      105.17       82.20     30.50 o 
  -8  10   5      145.75      187.67     43.32 o 
  -7  10   5       25.94       20.80     25.10 o 
  -6  10   5      410.05      528.24     56.63 o 
  -5  10   5      455.20      480.32     56.15 o 
  -4  10   5      214.42      299.63     52.88 o 
  -3  10   5       38.04       71.37     24.20 o 
  -2  10   5      106.51      104.46     26.66 o 
  -1  10   5      156.90      123.36     29.89 o 
   0  10   5       40.38       55.89     33.07 o 
   1  10   5      204.51      304.96     58.24 o 
   2  10   5       10.60       81.95     37.22 o 
   3  10   5       20.96       70.92     43.03 o 
   4  10   5        6.07      -30.21     30.21 o 
 -14  11   5        0.48      -22.27     36.93 o 
 -13  11   5        0.22       -4.67     31.49 o 
 -12  11   5        0.28       12.24     29.29 o 
 -11  11   5       53.05       87.53     38.69 o 
 -10  11   5       97.76       70.74     34.06 o 
  -9  11   5       85.21      117.59     38.73 o 
  -8  11   5        0.48      -17.75     17.75 o 
  -7  11   5       47.35       14.40     21.72 o 
  -6  11   5      241.30      281.08     53.47 o 
  -5  11   5      216.13      265.57     49.65 o 
  -4  11   5       91.21       48.54     30.06 o 
  -3  11   5        0.25       10.54     24.14 o 
  -2  11   5      144.28      128.66     36.95 o 
  -1  11   5      176.08       -7.02     25.69 o 
   0  11   5       88.79       14.26     17.45 o 
   1  11   5       76.91       -1.62     23.63 o 
   2  11   5        2.00       29.40     32.74 o 
   3  11   5       61.26      107.41     51.00 o 
 -13  12   5        3.75      -34.73     34.73 o 
 -12  12   5       33.29       47.99     40.42 o 
 -11  12   5        9.12       24.22     31.49 o 
 -10  12   5       28.72       96.61     38.80 o 
  -9  12   5       59.85       58.94     36.23 o 
  -8  12   5        0.04      -11.91     22.60 o 
  -7  12   5       40.59       72.28     34.17 o 
  -6  12   5       23.59       27.93     28.11 o 
  -5  12   5      110.10      140.59     44.02 o 
  -4  12   5       15.14       13.97     19.92 o 
  -3  12   5       49.10       -1.09     19.70 o 
  -2  12   5       70.11       18.05     18.08 o 
  -1  12   5      103.98       33.44     28.99 o 
   0  12   5       78.17        4.96     26.38 o 
   1  12   5        0.42       -4.45     31.97 o 
 -12  13   5       13.37      -34.21     34.21 o 
 -11  13   5        4.95      -26.02     26.02 o 
 -10  13   5       29.34       46.26     37.26 o 
  -9  13   5       17.68       26.16     32.23 o 
  -8  13   5        1.18       16.13     28.30 o 
  -7  13   5       24.53       41.19     33.70 o 
  -6  13   5       97.85      109.43     43.88 o 
  -5  13   5        2.23        9.86     30.04 o 
  -4  13   5      109.65       18.24     25.99 o 
  -3  13   5      171.58       -2.49     26.44 o 
  -2  13   5      210.68       -0.29     29.91 o 
  -1  13   5       52.60       20.21     31.90 o 
 -10  14   5       51.34       94.70     49.65 o 
  -9  14   5      270.71      361.11     70.41 o 
  -8  14   5      297.96      514.53     80.95 o 
  -7  14   5       34.17       -2.46     31.68 o 
  -5  14   5        2.44       16.08     31.69 o 
  -4  14   5       22.85       -7.61     22.59 o 
  -3  14   5       70.93       14.55     24.52 o 
   3 -18   6        6.61       22.97     62.18 o 
   4 -18   6        5.35      -33.81     52.77 o 
   5 -18   6       66.85      173.81     66.29 o 
   6 -18   6       79.22      108.18     39.28 o 
   7 -18   6        4.50       12.09     29.14 o 
   8 -18   6        0.76       26.49     36.01 o 
   9 -18   6        2.43       18.45     39.80 o 
  10 -18   6       25.83       49.24     50.97 o 
   0 -17   6       12.09       24.22     30.87 o 
   1 -17   6       16.96       -0.44     31.53 o 
   2 -17   6       37.10       37.08     54.24 o 
   3 -17   6       81.48      132.36     53.76 o 
   4 -17   6       37.09       71.62     50.45 o 
   5 -17   6       75.68      101.27     50.12 o 
   6 -17   6       50.00       73.68     41.45 o 
   7 -17   6        2.54       -9.04     33.51 o 
   8 -17   6       50.68       78.09     41.05 o 
   9 -17   6      116.59      124.98     44.50 o 
  10 -17   6       70.79       33.73     38.88 o 
  11 -17   6       28.39      -35.50     43.40 o 
  -2 -16   6       30.27      -23.70     23.70 o 
  -1 -16   6       18.75      -11.54     27.27 o 
   0 -16   6       12.76       -2.13     24.18 o 
   1 -16   6       20.61       37.48     25.02 o 
   2 -16   6       37.42      134.16     46.78 o 
   3 -16   6       77.16       99.22     47.37 o 
   4 -16   6       81.74      102.60     44.65 o 
   5 -16   6        0.89       16.24     31.93 o 
   6 -16   6       44.30       51.87     23.22 o 
   7 -16   6       18.55       39.32     31.35 o 
   8 -16   6       86.63      128.17     43.18 o 
   9 -16   6      179.90      191.53     49.90 o 
  10 -16   6       43.83       59.16     41.30 o 
  11 -16   6        8.51       -2.61     29.32 o 
  12 -16   6       12.71        6.69     44.61 o 
  13 -16   6        2.25       31.27     48.25 o 
  -3 -15   6        2.62        8.27     43.80 o 
  -2 -15   6       38.24        8.27     27.45 o 
  -1 -15   6       29.29      -22.93     22.93 o 
   0 -15   6        7.14       22.27     21.72 o 
   1 -15   6      163.22      157.06     50.93 o 
   2 -15   6      235.56      288.21     57.84 o 
   3 -15   6      378.61      553.56     67.36 o 
   4 -15   6        3.77       18.30     28.59 o 
   5 -15   6       23.83        8.60     26.79 o 
   6 -15   6        4.77       18.99     18.47 o 
   7 -15   6       69.43       90.80     34.80 o 
   8 -15   6      229.66      362.73     59.57 o 
   9 -15   6       68.41       74.12     36.60 o 
  10 -15   6       12.89      -12.05     27.78 o 
  11 -15   6       80.72       30.57     37.04 o 
  12 -15   6       79.23       89.59     48.29 o 
  13 -15   6        0.92       16.90     44.24 o 
  -4 -14   6        0.33       -7.55     24.09 o 
  -3 -14   6       12.19       44.26     27.15 o 
  -2 -14   6       31.73       13.95     43.09 o 
  -1 -14   6       40.16       36.24     24.27 o 
   0 -14   6      133.62      197.47     33.24 o 
   1 -14   6      477.56      667.67     81.87 o 
   2 -14   6      611.00      678.68     69.01 o 
   3 -14   6       58.26       54.42     29.32 o 
   4 -14   6        1.80       -5.25     21.72 o 
   5 -14   6        2.15       -1.54     20.73 o 
   6 -14   6       90.84      117.97     24.81 o 
   7 -14   6       78.16       82.35     31.27 o 
   8 -14   6      120.25      142.10     39.32 o 
   9 -14   6       25.39       -6.65     25.21 o 
  10 -14   6       34.08       30.39     31.93 o 
  11 -14   6       93.89       94.59     39.39 o 
  12 -14   6      104.66      207.47     54.35 o 
  13 -14   6       30.17       38.29     43.99 o 
  14 -14   6        5.60      -17.38     43.40 o 
  -6 -13   6        3.61      -19.24     30.10 o 
  -5 -13   6        6.00       13.29     25.68 o 
  -4 -13   6       25.83       25.08     26.50 o 
  -3 -13   6       11.54       -3.38     22.03 o 
  -2 -13   6        6.35        1.97     19.84 o 
  -1 -13   6       98.51      117.68     27.99 o 
   0 -13   6      559.53      759.61     75.64 o 
   1 -13   6      132.08      190.95     28.92 o 
   2 -13   6      194.72      193.45     27.94 o 
   3 -13   6        6.65       19.55     11.61 o 
   4 -13   6      201.22      182.27     19.99 o 
   5 -13   6      198.35      269.05     29.89 o 
   6 -13   6      277.23      370.21     38.40 o 
   7 -13   6      267.32      274.55     30.64 o 
   8 -13   6       60.93       39.98     18.69 o 
   9 -13   6       72.98       24.58     28.26 o 
  10 -13   6       88.61       89.81     36.86 o 
  11 -13   6      135.50      213.39     53.87 o 
  12 -13   6       92.49       34.14     24.29 o 
  13 -13   6       31.64       15.25     23.67 o 
  14 -13   6       19.02       -9.04     25.72 o 
  -7 -12   6       19.68        7.57     30.73 o 
  -6 -12   6       63.52       55.97     30.58 o 
  -5 -12   6       99.16      204.05     52.05 o 
  -4 -12   6       31.66       22.63     22.12 o 
  -3 -12   6       21.52       17.55     31.55 o 
  -2 -12   6       79.72       74.29     23.67 o 
  -1 -12   6      291.03      357.49     50.60 o 
   0 -12   6      696.28      735.97     43.16 o 
   1 -12   6        1.89       -0.64     13.32 o 
   2 -12   6      478.78      477.15     34.08 o 
   3 -12   6      513.63      510.05     54.98 o 
   4 -12   6      389.42      474.77     24.69 o 
   5 -12   6       48.72       45.34     14.16 o 
   6 -12   6        0.99       -1.75      8.84 o 
   7 -12   6      327.22      314.03     28.87 o 
   8 -12   6       21.44       23.65     23.50 o 
   9 -12   6      147.13      183.32     53.10 o 
  10 -12   6      161.32      217.90     30.61 o 
  11 -12   6       83.95       87.11     24.13 o 
  12 -12   6       45.88       34.69     31.53 o 
  13 -12   6       38.03      -17.16     17.16 o 
  14 -12   6       19.77       46.67     31.90 o 
  -8 -11   6        3.40       21.30     35.10 o 
  -7 -11   6       25.02       27.86     27.04 o 
  -6 -11   6       47.12       92.59     29.48 o 
  -5 -11   6       81.88      114.63     27.52 o 
  -4 -11   6       14.83       31.57     20.29 o 
  -3 -11   6      306.08      310.34     36.00 o 
  -2 -11   6      284.54      334.17     33.77 o 
  -1 -11   6      154.98      184.17     25.97 o 
   0 -11   6        2.96        5.61     12.31 o 
   1 -11   6       10.66       18.92     13.28 o 
   2 -11   6      168.81      153.19     20.92 o 
   3 -11   6       19.85       23.47      9.59 o 
   4 -11   6      992.42     1009.44     40.29 o 
   5 -11   6      161.83      204.60     21.90 o 
   6 -11   6      216.77      210.75     18.42 o 
   7 -11   6       76.52       82.39     14.08 o 
   8 -11   6        2.90       -0.43     11.82 o 
   9 -11   6      216.38      288.70     30.04 o 
  10 -11   6      100.50      128.22     23.61 o 
  11 -11   6       20.35       18.89     17.46 o 
  12 -11   6        2.18       30.19     20.44 o 
  13 -11   6      139.21      165.03     45.13 o 
  14 -11   6      109.89       -6.39     21.42 o 
  15 -11   6        4.59       39.39     33.51 o 
  -9 -10   6        4.82       -3.25     50.20 o 
  -8 -10   6        0.26        8.69     24.93 o 
  -7 -10   6        0.37       23.60     23.67 o 
  -6 -10   6       22.45       89.74     25.98 o 
  -5 -10   6       19.98       29.97     19.15 o 
  -4 -10   6       87.14      110.84     24.14 o 
  -3 -10   6      365.53      426.63     33.83 o 
  -2 -10   6      229.07      286.56     30.81 o 
  -1 -10   6      373.46      358.53     28.30 o 
   0 -10   6        1.47       16.19     12.09 o 
   1 -10   6       35.80       26.94     11.67 o 
   2 -10   6       88.45      101.78     16.57 o 
   3 -10   6      971.33     1001.60     30.81 o 
   4 -10   6     2128.81     2301.66     56.37 o 
   5 -10   6       94.87       88.56     16.59 o 
   6 -10   6      530.42      561.01     25.31 o 
   7 -10   6      453.94      458.00     23.56 o 
   8 -10   6      905.64      982.08     44.76 o 
   9 -10   6       90.42       78.37     19.03 o 
  10 -10   6       18.23       14.68     15.20 o 
  11 -10   6       69.56       78.17     22.21 o 
  12 -10   6       25.12        0.61     16.83 o 
  13 -10   6       83.07       58.94     38.62 o 
  14 -10   6       54.57       -2.48     45.77 o 
  15 -10   6        9.59        2.50     31.20 o 
  -9  -9   6       19.08       18.13     29.69 o 
  -8  -9   6        1.21       12.85     23.07 o 
  -7  -9   6       10.30      -13.45     18.02 o 
  -6  -9   6       10.09       15.87     18.19 o 
  -5  -9   6      124.99      131.01     24.70 o 
  -4  -9   6      605.58      705.57     40.89 o 
  -3  -9   6      526.48      591.37     35.87 o 
  -2  -9   6      635.05      683.97     45.29 o 
  -1  -9   6      102.72       79.92     15.94 o 
   0  -9   6       41.85       36.45     11.64 o 
   1  -9   6      200.96      220.28     21.33 o 
   2  -9   6      439.67      377.85     22.48 o 
   3  -9   6      702.00      748.94     49.42 o 
   4  -9   6      128.09      121.98     15.32 o 
   5  -9   6        0.46       -6.35      6.35 o 
   6  -9   6        3.44        8.12      7.94 o 
   7  -9   6      111.83      103.15     13.45 o 
   8  -9   6      284.30      237.22     66.31 o 
   9  -9   6      285.92      311.86     30.16 o 
  10  -9   6        0.47       15.35     18.65 o 
  11  -9   6      171.05      147.72     25.89 o 
  12  -9   6      188.18      252.47     35.59 o 
  13  -9   6        1.64        9.28     13.38 o 
  14  -9   6        0.01       -6.67     18.65 o 
  15  -9   6        7.29      -20.28     27.34 o 
 -10  -8   6       59.96      140.77     38.65 o 
  -9  -8   6        9.17       -6.19     34.71 o 
  -8  -8   6       16.74       68.28     25.28 o 
  -7  -8   6        6.05       -1.77     14.86 o 
  -6  -8   6        0.43       20.06     15.38 o 
  -5  -8   6       85.73      107.70     21.74 o 
  -4  -8   6        3.93        4.26     10.60 o 
  -3  -8   6       86.33      100.21     27.69 o 
  -2  -8   6      296.85      285.30     22.75 o 
  -1  -8   6      134.56      106.74     20.01 o 
   0  -8   6       11.77       14.89     11.56 o 
   1  -8   6      943.32      970.31     72.89 o 
   2  -8   6      101.59      129.22     11.05 o 
   3  -8   6       27.12       19.61      8.33 o 
   4  -8   6      478.00      456.41     36.31 o 
   5  -8   6       81.18       68.36     13.90 o 
   6  -8   6     1962.88     2009.43     42.75 o 
   7  -8   6     1639.81     1625.59     38.96 o 
   8  -8   6        0.10       -5.44     10.26 o 
   9  -8   6      195.07      193.32     29.01 o 
  10  -8   6      727.16      714.68     42.55 o 
  11  -8   6      138.23      167.48     52.11 o 
  12  -8   6       93.81      114.39     44.28 o 
  13  -8   6        3.75        3.52     15.80 o 
  14  -8   6        4.38       14.46     23.65 o 
  15  -8   6       11.51       -6.20     22.36 o 
 -11  -7   6        0.02        4.26     44.65 o 
 -10  -7   6        8.06       32.23     26.24 o 
  -9  -7   6       11.84       18.89     23.13 o 
  -8  -7   6       19.27       -6.88     17.62 o 
  -7  -7   6        3.29       -7.39     14.42 o 
  -6  -7   6        2.80       14.17     13.77 o 
  -5  -7   6     1719.07     1698.26     68.22 o 
  -4  -7   6       30.74       50.24     13.88 o 
  -3  -7   6       82.61       78.69     15.28 o 
  -2  -7   6      287.39      321.48     22.39 o 
  -1  -7   6        1.98       -2.54     13.32 o 
   0  -7   6      864.23      786.96     36.84 o 
   1  -7   6      540.48      601.05     25.04 o 
   2  -7   6       18.09       13.05      5.30 o 
   3  -7   6     1398.81     1393.43     32.93 o 
   4  -7   6     2281.59     2368.55     42.20 o 
   5  -7   6     2817.01     2759.80     48.53 o 
   6  -7   6     2882.12     3119.77     59.77 o 
   7  -7   6      731.04      750.14     26.89 o 
   8  -7   6       42.91       43.85     24.22 o 
   9  -7   6      140.68      148.01     22.47 o 
  10  -7   6      120.53       68.14     21.81 o 
  11  -7   6        7.92       25.25     17.34 o 
  12  -7   6       16.22       25.65     19.89 o 
  13  -7   6        3.70       -9.34     37.15 o 
  14  -7   6       60.46      101.84     32.63 o 
 -11  -6   6        9.46       23.67     42.99 o 
 -10  -6   6       73.94       52.99     37.21 o 
  -9  -6   6       22.79       22.50     19.32 o 
  -8  -6   6        1.74       -6.67     23.78 o 
  -7  -6   6      151.05      212.89     55.73 o 
  -6  -6   6       95.46      142.32     22.28 o 
  -5  -6   6      330.11      365.78     65.02 o 
  -4  -6   6      239.75      230.28     28.66 o 
  -3  -6   6      382.66      407.19     39.89 o 
  -2  -6   6     1239.02     1094.82     36.25 o 
  -1  -6   6     1188.78     1120.90     33.84 o 
   0  -6   6     1122.29     1016.59     28.92 o 
   1  -6   6     2491.50     2752.15     45.37 o 
   2  -6   6      136.64      117.59     22.71 o 
   3  -6   6        1.43        4.19      8.14 o 
   4  -6   6      153.39      206.24     13.28 o 
   5  -6   6     1856.86     1715.59     36.47 o 
   6  -6   6     1011.78     1056.59     42.48 o 
   7  -6   6       11.52        7.24      7.65 o 
   8  -6   6        1.08       -5.63      9.75 o 
   9  -6   6        1.22      -14.37     17.27 o 
  10  -6   6       21.75       56.50     18.49 o 
  11  -6   6       19.43       15.98     16.86 o 
  12  -6   6       61.35       80.41     26.27 o 
  13  -6   6       97.19      110.81     31.36 o 
  14  -6   6      193.59      330.62     50.02 o 
 -12  -5   6        3.25       -6.91     41.93 o 
 -11  -5   6       46.95      186.23     50.23 o 
 -10  -5   6       76.50      114.10     27.60 o 
  -9  -5   6      123.23      115.80     23.71 o 
  -8  -5   6      137.97      148.77     26.24 o 
  -7  -5   6       23.31       19.54     14.41 o 
  -6  -5   6       16.35       -1.06     10.17 o 
  -5  -5   6       28.14       54.46     29.38 o 
  -4  -5   6      186.26      233.18     21.71 o 
  -3  -5   6       67.72       67.72     22.89 o 
  -2  -5   6      373.62      309.30     28.17 o 
  -1  -5   6     3683.03     3516.67     61.10 o 
   0  -5   6      366.14      341.87     14.74 o 
   1  -5   6      166.55      143.97     22.97 o 
   2  -5   6     1950.32     1749.38     64.64 o 
   3  -5   6      170.68      117.13      9.46 o 
   4  -5   6     5764.97     5622.86     70.90 o 
   5  -5   6      467.15      526.74     20.81 o 
   6  -5   6      120.90      127.20     13.53 o 
   7  -5   6      378.54      331.44     19.48 o 
   8  -5   6     1231.75     1379.69     58.96 o 
   9  -5   6      137.92      165.39     36.03 o 
  10  -5   6       88.60       82.62     20.45 o 
  11  -5   6      113.01      122.58     27.12 o 
  12  -5   6      372.08      457.20     49.36 o 
  13  -5   6      209.98      311.87     46.08 o 
  14  -5   6        0.96       -6.91     30.17 o 
 -13  -4   6        0.79      -26.83     29.95 o 
 -12  -4   6       42.30      -13.30     22.71 o 
 -11  -4   6       19.25       53.61     32.82 o 
 -10  -4   6        0.37       13.04     17.17 o 
  -9  -4   6       30.36       12.94     16.64 o 
  -8  -4   6       18.99       20.00     16.54 o 
  -7  -4   6      105.90      106.02     19.90 o 
  -6  -4   6      593.57      633.72     33.97 o 
  -5  -4   6        2.17       -1.11      7.86 o 
  -4  -4   6     1001.43      931.86     35.61 o 
  -3  -4   6     3310.08     3703.66     70.77 o 
  -2  -4   6     2515.99     2613.83     53.30 o 
  -1  -4   6     1920.18     2035.32     41.12 o 
   0  -4   6     1884.32     2043.39     71.36 o 
   1  -4   6        2.33       11.21      9.59 o 
   2  -4   6     1711.74     1570.23     28.19 o 
   3  -4   6     9093.35     9449.32     99.70 o 
   4  -4   6      834.30      787.82     23.54 o 
   5  -4   6      265.30      258.88     18.14 o 
   6  -4   6      228.13      229.18     16.92 o 
   7  -4   6      301.70      245.46     18.93 o 
   8  -4   6      776.15      718.79     32.27 o 
   9  -4   6       93.32       80.72     26.59 o 
  10  -4   6        1.95       20.61     15.56 o 
  11  -4   6      238.93      274.94     36.56 o 
  12  -4   6      437.57      694.31     87.95 o 
  13  -4   6       28.40       -4.41     41.06 o 
  14  -4   6      106.46      120.20     55.56 o 
 -13  -3   6       53.35      -15.10     25.47 o 
 -12  -3   6        0.83       -6.21     13.56 o 
 -11  -3   6      137.31       86.65     39.83 o 
 -10  -3   6      313.50      346.85     41.51 o 
  -9  -3   6        0.45        8.45     22.49 o 
  -8  -3   6      134.00      120.97     21.26 o 
  -7  -3   6      110.42      102.83     27.85 o 
  -6  -3   6      190.49      193.75     22.11 o 
  -5  -3   6       30.35       33.67     10.76 o 
  -4  -3   6        7.97        7.25      9.33 o 
  -3  -3   6      127.38      162.59     16.09 o 
  -2  -3   6       34.35       32.22      8.39 o 
  -1  -3   6      456.53      517.25     20.54 o 
   0  -3   6        0.94        3.90      4.67 o 
   1  -3   6     3031.51     3296.43     49.13 o 
   2  -3   6     8747.03     9038.41     94.79 o 
   3  -3   6     1668.00     1729.69     36.45 o 
   4  -3   6     1004.32     1090.64     29.03 o 
   5  -3   6      773.50      788.84     26.43 o 
   6  -3   6       72.73       63.09     11.08 o 
   7  -3   6      155.95      159.63     17.36 o 
   8  -3   6      818.63      873.92     34.53 o 
   9  -3   6      310.70      418.93     45.29 o 
  10  -3   6      190.19      172.04     30.00 o 
  11  -3   6      315.32      364.75     42.78 o 
  12  -3   6       31.77        8.37     23.09 o 
  13  -3   6        0.24       10.95     35.87 o 
 -13  -2   6        6.84       15.03     27.93 o 
 -12  -2   6        4.76        6.58     26.60 o 
 -11  -2   6       23.00       19.44     25.83 o 
 -10  -2   6       20.64        6.21     22.31 o 
  -9  -2   6       14.37       -6.70     11.67 o 
  -8  -2   6       57.20       64.78     15.84 o 
  -7  -2   6        9.21        0.09      8.57 o 
  -6  -2   6      153.90      131.25     18.37 o 
  -5  -2   6      294.70      241.92     22.29 o 
  -4  -2   6      138.27      119.77     15.26 o 
  -3  -2   6      497.66      605.87     25.99 o 
  -2  -2   6        4.60       -1.09      6.09 o 
  -1  -2   6       14.60        5.17      5.88 o 
   0  -2   6     2579.99     2618.34     46.58 o 
   1  -2   6     3266.22     3300.18     55.66 o 
   2  -2   6     2046.10     2117.90     37.22 o 
   3  -2   6        0.94        1.22      6.00 o 
   4  -2   6     1151.99     1059.22     29.70 o 
   5  -2   6     1003.67     1017.39     30.99 o 
   6  -2   6        7.23        5.07     12.36 o 
   7  -2   6      354.17      372.77     35.40 o 
   8  -2   6       22.65       11.99     11.79 o 
   9  -2   6      222.17      246.46     33.05 o 
  10  -2   6       30.20       73.86     23.42 o 
  11  -2   6        0.54      -20.96     30.28 o 
  12  -2   6        0.31      -18.96     29.80 o 
  13  -2   6        3.73       -3.01     40.09 o 
 -14  -1   6       13.95       10.77     29.43 o 
 -13  -1   6        3.48      -18.92     18.92 o 
 -12  -1   6        8.58      -18.81     27.60 o 
 -11  -1   6       27.39       -7.53     21.75 o 
 -10  -1   6       86.78       75.22     29.65 o 
  -9  -1   6      168.84      243.76     27.54 o 
  -8  -1   6      101.40      110.17     19.05 o 
  -7  -1   6       28.10       38.20     12.15 o 
  -6  -1   6      839.80      912.86     36.33 o 
  -5  -1   6      164.84      171.86     18.65 o 
  -4  -1   6     1655.41     1699.80     45.21 o 
  -3  -1   6     1068.09     1162.09     61.20 o 
  -2  -1   6     1529.31     1574.59     39.18 o 
  -1  -1   6     3755.35     3703.75     93.98 o 
   0  -1   6     3548.53     3439.65     60.02 o 
   1  -1   6     3179.62     3215.07     40.54 o 
   2  -1   6      480.58      381.69     21.29 o 
   3  -1   6      350.44      339.45     21.38 o 
   4  -1   6      765.70      659.60     33.72 o 
   5  -1   6      910.74      915.99     31.02 o 
   6  -1   6       59.46       36.80     11.23 o 
   7  -1   6      201.29      200.09     20.91 o 
   8  -1   6      195.72      248.22     43.02 o 
   9  -1   6       72.77       72.86     23.08 o 
  10  -1   6      117.83      224.78     48.54 o 
  11  -1   6        2.94        4.78     33.55 o 
  12  -1   6        3.71        6.39     36.75 o 
 -14   0   6       31.54       33.44     29.62 o 
 -13   0   6        2.48      -15.98     15.98 o 
 -12   0   6       13.13       33.11     28.11 o 
 -11   0   6       17.65       -8.49     22.75 o 
 -10   0   6        0.85        3.16     19.95 o 
  -9   0   6       68.62       84.72     18.54 o 
  -8   0   6        1.69        0.42     10.27 o 
  -7   0   6      543.36      535.58     40.33 o 
  -6   0   6     1183.41     1077.95     39.11 o 
  -5   0   6      392.16      336.42     21.81 o 
  -4   0   6     1020.91     1078.11     36.06 o 
  -3   0   6      543.98      623.67     30.32 o 
  -2   0   6     3267.65     3342.04     63.16 o 
  -1   0   6     9997.43    10807.00    140.05 o 
   0   0   6     5467.77     5932.88     70.50 o 
   1   0   6      946.68      911.67     34.52 o 
   2   0   6      894.47      920.29     46.67 o 
   3   0   6     2092.14     2161.50     43.86 o 
   4   0   6      815.64      856.07     29.35 o 
   5   0   6       12.75       16.75      8.50 o 
   6   0   6      256.71      239.04     22.59 o 
   7   0   6      373.07      428.76     33.11 o 
   8   0   6      215.71      274.58     40.24 o 
   9   0   6      178.58      224.23     47.33 o 
  10   0   6       67.90       62.62     36.75 o 
  11   0   6        9.39        0.66     32.56 o 
  12   0   6       29.27       52.11     46.26 o 
 -14   1   6        5.02       -3.90     26.68 o 
 -13   1   6        1.09        6.69     15.62 o 
 -12   1   6        0.54      -22.34     22.34 o 
 -11   1   6        0.66      -20.21     20.21 o 
 -10   1   6      186.75      164.81     36.64 o 
  -9   1   6       18.97       27.40     13.65 o 
  -8   1   6       80.59       59.46     14.70 o 
  -7   1   6     1223.68     1186.55     42.51 o 
  -6   1   6      293.71      228.18     21.12 o 
  -5   1   6      122.50      103.56     31.33 o 
  -4   1   6     1890.84     1878.39     49.25 o 
  -3   1   6      452.68      447.93     24.70 o 
  -2   1   6     6454.06     6718.00    103.18 o 
  -1   1   6     2383.26     2264.10     49.54 o 
   0   1   6      211.51      240.00     18.45 o 
   1   1   6       94.70      110.64      9.78 o 
   2   1   6      287.78      326.95     17.72 o 
   3   1   6      182.31      195.15     16.39 o 
   4   1   6      381.28      400.54     22.09 o 
   5   1   6      129.50      108.04     16.57 o 
   6   1   6      555.28      613.80     30.75 o 
   7   1   6      468.11      652.19     61.11 o 
   8   1   6      206.44      240.99     48.25 o 
   9   1   6        7.41       14.77     27.89 o 
  10   1   6        8.47       32.59     33.51 o 
  11   1   6        2.89        0.15     35.20 o 
 -15   2   6        2.88       16.57     28.26 o 
 -14   2   6       14.80       27.16     28.00 o 
 -13   2   6        0.46       31.60     22.60 o 
 -12   2   6        2.23       11.87     24.03 o 
 -11   2   6       25.17       31.82     23.08 o 
 -10   2   6       15.70        9.85     20.32 o 
  -9   2   6      341.13      389.71     28.91 o 
  -8   2   6      100.25       93.72     16.94 o 
  -7   2   6      723.46      695.29     86.32 o 
  -6   2   6     1030.42      956.51     37.57 o 
  -5   2   6      842.08      751.84     32.37 o 
  -4   2   6       33.42       25.82     10.03 o 
  -3   2   6      131.30      121.78     16.23 o 
  -2   2   6     1675.05     1521.93     45.86 o 
  -1   2   6     1396.87     1405.57     43.65 o 
   0   2   6     1562.38     1666.66     28.90 o 
   1   2   6      332.03      309.44     14.20 o 
   2   2   6      684.33      694.35     25.12 o 
   3   2   6     1306.94     1352.55     49.12 o 
   4   2   6       67.84       65.45     20.19 o 
   5   2   6       94.11       64.03     16.37 o 
   6   2   6      604.91      695.00     59.97 o 
   7   2   6      248.78      280.01     48.80 o 
   8   2   6       80.95       94.29     36.34 o 
   9   2   6        0.32        0.18     30.65 o 
  10   2   6        0.68       -0.66     32.41 o 
  11   2   6        6.06       11.72     42.00 o 
 -15   3   6        0.25      -13.60     25.32 o 
 -14   3   6        7.63        5.18     24.22 o 
 -13   3   6        0.81      -11.24     19.03 o 
 -12   3   6        0.89       -2.57     24.22 o 
 -11   3   6       10.18       27.38     23.44 o 
 -10   3   6        2.41      -15.98     15.98 o 
  -9   3   6        9.16       13.67     17.05 o 
  -8   3   6      152.42      134.49     19.59 o 
  -7   3   6       39.29       34.45     13.27 o 
  -6   3   6      417.48      397.52     31.27 o 
  -5   3   6     2160.19     2186.00     77.21 o 
  -4   3   6     1988.48     2156.25     56.66 o 
  -3   3   6      994.17      989.29     59.73 o 
  -2   3   6     1641.17     1597.17     61.09 o 
  -1   3   6      107.89       85.06     14.36 o 
   0   3   6      863.23      816.27     29.93 o 
   1   3   6     1636.95     1596.58     43.11 o 
   2   3   6      579.78      484.43     53.36 o 
   3   3   6      468.90      519.51     33.80 o 
   4   3   6        9.10        8.63     37.48 o 
   5   3   6       16.79       22.22     14.74 o 
   6   3   6      148.09      215.96     47.55 o 
   7   3   6       54.76      106.82     36.38 o 
   8   3   6        0.77       35.24     32.30 o 
   9   3   6        6.96       31.64     33.11 o 
  10   3   6       71.19      127.81     52.99 o 
 -15   4   6       17.90      -22.27     22.27 o 
 -14   4   6        7.00      -20.28     21.17 o 
 -13   4   6       50.94      -11.80     21.57 o 
 -12   4   6        5.40       -7.86     22.01 o 
 -11   4   6        9.02      -11.06     19.62 o 
 -10   4   6      104.34       76.07     30.98 o 
  -9   4   6      415.18      422.88     47.07 o 
  -8   4   6     1337.40     1309.09     59.79 o 
  -7   4   6        1.55        5.27     10.90 o 
  -6   4   6      381.58      455.64     48.71 o 
  -5   4   6     1687.57     1648.79     51.84 o 
  -4   4   6     1007.17      929.26     38.62 o 
  -3   4   6      128.46      110.21     17.08 o 
  -2   4   6      118.71      114.03     17.62 o 
  -1   4   6      804.79      805.26     37.81 o 
   0   4   6     2364.81     2546.13     57.61 o 
   1   4   6       20.45       18.10      9.64 o 
   2   4   6      241.04      240.60     29.91 o 
   3   4   6      562.11      478.13     35.31 o 
   4   4   6      203.23      210.54     28.16 o 
   5   4   6       15.07       23.37     24.33 o 
   6   4   6       73.37      115.02     39.61 o 
   7   4   6        0.19      -21.86     21.86 o 
   8   4   6       34.83       49.20     37.89 o 
   9   4   6       37.22       55.05     42.59 o 
 -15   5   6        7.99       13.19     29.65 o 
 -14   5   6        9.31        9.92     24.58 o 
 -13   5   6       11.17        5.48     18.45 o 
 -12   5   6        1.61        2.76     23.63 o 
 -11   5   6      265.82      266.60     49.06 o 
 -10   5   6        8.22       19.51     19.62 o 
  -9   5   6        0.61        3.64     16.61 o 
  -8   5   6       32.75       20.84     12.41 o 
  -7   5   6      139.81      142.85     20.56 o 
  -6   5   6     2245.73     2516.64     67.18 o 
  -5   5   6      420.52      379.51     45.71 o 
  -4   5   6     1338.82     1338.70     66.25 o 
  -3   5   6        2.95       -5.65      9.90 o 
  -2   5   6      541.06      647.67     35.47 o 
  -1   5   6     2450.46     2672.98    121.80 o 
   0   5   6      788.68      874.58     35.14 o 
   1   5   6      237.97      201.30     30.15 o 
   2   5   6     1472.29     1634.29    128.76 o 
   3   5   6      672.71      809.93     46.18 o 
   4   5   6        3.34       51.37     25.21 o 
   5   5   6        2.38        2.94     26.83 o 
   6   5   6       33.41       20.47     28.07 o 
   7   5   6        0.64      -26.60     26.60 o 
   8   5   6       29.36       28.11     42.74 o 
   9   5   6        5.26       27.82     44.43 o 
 -15   6   6       15.53        1.43     25.47 o 
 -14   6   6        1.02       -8.64     25.17 o 
 -13   6   6        0.40       -8.08     14.59 o 
 -12   6   6       27.85       20.80     28.55 o 
 -11   6   6       50.63       23.22     23.55 o 
 -10   6   6       39.94       74.34     29.84 o 
  -9   6   6       63.04       54.46     27.19 o 
  -8   6   6        0.77       -6.05     10.87 o 
  -7   6   6       65.70       48.12     14.85 o 
  -6   6   6      993.81      993.04     43.80 o 
  -5   6   6      573.75      584.47     34.63 o 
  -4   6   6        0.03        2.89      9.94 o 
  -3   6   6      639.93      652.67     37.01 o 
  -2   6   6     1355.73     1464.74    123.67 o 
  -1   6   6      856.98     1007.84     39.57 o 
   0   6   6      473.39      557.37     30.15 o 
   1   6   6       32.21       19.19     15.88 o 
   2   6   6        8.16       13.30     20.98 o 
   3   6   6      138.34       77.50     30.32 o 
   4   6   6       61.59       42.55     27.85 o 
   5   6   6       30.66       70.85     36.56 o 
   6   6   6       15.30      -15.84     29.58 o 
   7   6   6       47.29      103.19     46.48 o 
   8   6   6       44.94      115.02     54.53 o 
 -15   7   6        0.20      -26.24     26.24 o 
 -14   7   6       17.68      -14.52     22.42 o 
 -13   7   6       10.93       17.20     17.64 o 
 -12   7   6      161.99       55.38     33.55 o 
 -11   7   6      377.91      539.41     60.74 o 
 -10   7   6      368.17      295.74     51.78 o 
  -9   7   6      183.05      206.85     43.47 o 
  -8   7   6        0.85      -10.88     14.22 o 
  -7   7   6        5.05        1.62     12.33 o 
  -6   7   6        0.80       -2.29     22.93 o 
  -5   7   6      384.23      373.91     30.04 o 
  -4   7   6       25.21        1.86     11.13 o 
  -3   7   6      204.97      164.31     24.14 o 
  -2   7   6      448.44      481.61     47.15 o 
  -1   7   6      125.82      118.07     18.10 o 
   0   7   6      431.99      466.27     30.42 o 
   1   7   6      312.17      375.44     57.18 o 
   2   7   6       94.03      209.72     48.73 o 
   3   7   6      252.41      240.91     51.08 o 
   4   7   6       74.55       39.25     33.73 o 
   5   7   6        9.23       -0.51     29.47 o 
   6   7   6        0.35      -29.80     29.80 o 
   7   7   6        5.45       50.31     47.81 o 
 -14   8   6       44.97        9.55     27.16 o 
 -13   8   6       13.30       12.75     20.84 o 
 -12   8   6       25.27      -13.82     17.01 o 
 -11   8   6       13.73      -21.94     22.82 o 
 -10   8   6      199.85      142.62     38.99 o 
  -9   8   6      745.82      915.99     75.04 o 
  -8   8   6      165.05      219.05     28.96 o 
  -7   8   6        1.19       -0.06     13.76 o 
  -6   8   6      187.93      159.13     24.20 o 
  -5   8   6      251.23      248.18     29.94 o 
  -4   8   6      601.41      522.21     52.03 o 
  -3   8   6      471.41      584.70     39.64 o 
  -2   8   6        4.32       16.39     12.51 o 
  -1   8   6        7.62        3.97     15.85 o 
   0   8   6        1.53       -8.91     25.25 o 
   1   8   6       24.22       51.26     29.73 o 
   2   8   6      487.09      687.83     75.11 o 
   3   8   6       19.27       18.59     30.76 o 
   4   8   6       12.33       46.63     33.40 o 
   5   8   6       14.75       34.06     42.04 o 
   6   8   6        7.29      -39.91     44.17 o 
 -14   9   6      160.89       15.18     28.99 o 
 -13   9   6       76.17       -1.10     24.00 o 
 -12   9   6        6.16       -3.53     15.32 o 
 -11   9   6       12.45      -18.74     18.74 o 
 -10   9   6       12.34       17.34     28.26 o 
  -9   9   6       16.21       -1.03     21.61 o 
  -8   9   6      112.00      130.31     30.57 o 
  -7   9   6       40.04       21.59     20.01 o 
  -6   9   6      214.46      204.76     29.33 o 
  -5   9   6      786.79      930.76    104.25 o 
  -4   9   6      404.09      554.91     41.21 o 
  -2   9   6       62.49       66.86     22.24 o 
  -1   9   6        2.69       15.82     15.82 o 
   0   9   6        5.42        8.71     26.35 o 
   1   9   6       15.35       -8.64     24.36 o 
   2   9   6       68.81      103.74     41.38 o 
   3   9   6       18.42       54.39     38.47 o 
   4   9   6       46.16       78.75     48.43 o 
   5   9   6       26.57       35.24     43.36 o 
 -14  10   6        0.48       -2.90     31.16 o 
 -13  10   6        0.31       -0.51     26.49 o 
 -12  10   6        2.35      -10.58     21.13 o 
 -11  10   6        8.36       15.95     15.65 o 
 -10  10   6      110.29       14.33     26.49 o 
  -9  10   6      102.33      145.37     43.66 o 
  -8  10   6       26.34       16.72     27.27 o 
  -7  10   6        0.15       -0.40     23.26 o 
  -6  10   6      459.58      558.52     61.11 o 
  -5  10   6       79.38      138.17     39.28 o 
  -4  10   6       77.60       71.47     32.74 o 
  -3  10   6       86.79       94.48     29.65 o 
  -2  10   6        4.64        2.93     29.47 o 
  -1  10   6      477.74      635.61    135.17 o 
   0  10   6        1.02      -24.14     24.14 o 
   1  10   6        3.31      -22.53     22.53 o 
   2  10   6       50.38      112.04     44.46 o 
   3  10   6       48.04       62.73     45.79 o 
 -13  11   6        0.29      -11.87     32.74 o 
 -12  11   6       33.24       32.23     44.02 o 
 -11  11   6       10.13       14.29     25.69 o 
 -10  11   6       16.45        1.69     17.27 o 
  -9  11   6        7.09       -4.01     14.92 o 
  -8  11   6       16.48        7.02     26.13 o 
  -7  11   6      150.90       52.22     32.41 o 
  -6  11   6      190.32      161.58     43.51 o 
  -5  11   6       97.16       80.33     36.82 o 
  -4  11   6       30.24       16.28     29.80 o 
  -3  11   6       27.00       97.41     32.28 o 
  -2  11   6        2.79      -17.69     20.80 o 
  -1  11   6       53.70       68.90     40.68 o 
   0  11   6        8.46       22.64     33.70 o 
   1  11   6       46.35       61.18     43.91 o 
   2  11   6        1.13      -17.93     39.91 o 
 -12  12   6        1.59       11.91     34.73 o 
 -11  12   6       13.74        8.19     31.09 o 
 -10  12   6       71.86       86.87     42.37 o 
  -9  12   6       84.24       14.55     32.59 o 
  -8  12   6        2.95        0.00     27.23 o 
  -7  12   6       60.40       17.64     21.42 o 
  -6  12   6       40.66       -8.49     16.13 o 
  -5  12   6        0.80       16.32     19.59 o 
  -4  12   6      148.87      -15.68     31.31 o 
  -3  12   6      156.91      -10.74     17.77 o 
  -2  12   6       63.52      135.53     56.30 o 
  -1  12   6       16.89        5.59     36.89 o 
   0  12   6        7.47        2.28     37.56 o 
 -11  13   6       29.00       40.16     43.18 o 
 -10  13   6       33.02       75.48     40.75 o 
  -9  13   6       37.61       93.48     45.97 o 
  -8  13   6      225.13      361.63     68.64 o 
  -7  13   6      100.70       54.57     38.62 o 
  -6  13   6       41.66       51.12     41.01 o 
  -5  13   6        2.22      -20.73     29.56 o 
  -4  13   6        4.84        6.70     24.97 o 
  -3  13   6        0.53       24.35     24.99 o 
  -2  13   6        7.20       47.11     37.08 o 
  -8  14   6        2.72       12.46     39.25 o 
  -7  14   6        1.00       22.93     44.24 o 
  -6  14   6        0.02      -19.84     38.25 o 
   3 -18   7        0.51        6.76     56.33 o 
   4 -18   7        8.81       27.82     54.72 o 
   5 -18   7       14.47       81.58     54.72 o 
   6 -18   7       58.63      111.20     49.87 o 
   7 -18   7        1.31       -7.64     37.04 o 
   8 -18   7       46.60       36.16     44.94 o 
   9 -18   7       32.80       25.43     48.25 o 
  10 -18   7       27.40       68.46     54.05 o 
   0 -17   7        0.35       -2.35     31.53 o 
   1 -17   7       49.38        1.25     30.39 o 
   2 -17   7       56.74       53.58     53.43 o 
   3 -17   7       92.62      241.68     62.95 o 
   4 -17   7       17.26       85.95     49.90 o 
   5 -17   7        6.47       43.58     45.20 o 
   6 -17   7        0.53        6.32     29.69 o 
   7 -17   7        2.88        0.59     33.22 o 
   8 -17   7       14.21       22.75     34.21 o 
   9 -17   7       44.41       41.16     35.06 o 
  10 -17   7        1.45       24.36     43.36 o 
  11 -17   7        6.78       16.61     42.85 o 
  -2 -16   7        3.24      -12.20     26.57 o 
  -1 -16   7        6.58      -10.84     28.30 o 
   0 -16   7        2.28      -19.99     24.11 o 
   1 -16   7        0.67      -10.18     20.32 o 
   2 -16   7       53.94       89.77     39.54 o 
   3 -16   7       80.56       73.57     40.20 o 
   4 -16   7       41.47       43.73     35.64 o 
   5 -16   7       64.21       88.63     37.08 o 
   6 -16   7       56.14       91.28     36.97 o 
   7 -16   7       33.76       42.33     34.80 o 
   8 -16   7       66.44       72.58     39.28 o 
   9 -16   7       34.83       59.79     38.44 o 
  10 -16   7        3.65       12.35     28.18 o 
  11 -16   7       20.02       57.25     42.22 o 
  12 -16   7       20.45       30.54     46.30 o 
  -3 -15   7       68.79       61.55     50.01 o 
  -2 -15   7        2.82        5.73     24.29 o 
  -1 -15   7        1.01       -6.58     22.16 o 
   0 -15   7       91.97       21.13     20.03 o 
   1 -15   7      162.32      138.65     47.88 o 
   2 -15   7      185.54      226.58     51.56 o 
   3 -15   7       67.41       50.45     33.04 o 
   4 -15   7        0.41       37.15     29.65 o 
   5 -15   7        0.61       -1.07     26.27 o 
   6 -15   7        4.69        9.70     20.10 o 
   7 -15   7       31.60       23.00     25.43 o 
   8 -15   7       20.27       29.73     28.41 o 
   9 -15   7        0.16      -16.32     25.61 o 
  10 -15   7       66.08       54.42     38.51 o 
  11 -15   7       69.27       66.81     38.36 o 
  12 -15   7       43.59       62.14     48.10 o 
  13 -15   7        9.60        7.79     46.41 o 
  -5 -14   7       49.91       50.01     50.09 o 
  -4 -14   7       46.16       93.01     42.44 o 
  -3 -14   7       16.42       57.07     35.75 o 
  -2 -14   7        2.33       -5.95     15.25 o 
  -1 -14   7        3.92        7.17     30.43 o 
   0 -14   7       36.35       40.68     35.20 o 
   1 -14   7       91.61      153.60     41.56 o 
   2 -14   7      105.89      172.78     42.63 o 
   3 -14   7       62.83       54.20     30.28 o 
   4 -14   7        1.18       18.74     24.55 o 
   5 -14   7       14.84       56.77     26.53 o 
   6 -14   7      217.40      245.83     32.16 o 
   7 -14   7       13.73       12.27     22.34 o 
   8 -14   7       31.95       34.17     25.50 o 
   9 -14   7       32.36       59.75     32.04 o 
  10 -14   7      122.79      228.27     53.39 o 
  11 -14   7      117.15       44.61     27.63 o 
  12 -14   7        8.72       -9.77     19.92 o 
  13 -14   7        2.63      -15.84     24.55 o 
  14 -14   7       37.49        5.55     30.35 o 
  -6 -13   7       81.29       58.13     45.05 o 
  -5 -13   7       17.60       26.02     39.72 o 
  -4 -13   7       18.13       37.22     35.98 o 
  -3 -13   7        3.57       33.26     33.07 o 
  -2 -13   7        3.37        4.74     29.77 o 
  -1 -13   7      116.31      200.60     47.62 o 
   0 -13   7        5.11       14.04     23.70 o 
   1 -13   7        4.04       -2.79     20.36 o 
   2 -13   7        0.83        4.63     22.86 o 
   3 -13   7      145.83       99.88     33.44 o 
   4 -13   7      251.08      245.91     43.77 o 
   5 -13   7      839.11     1108.44     71.25 o 
   6 -13   7      197.86      203.15     28.01 o 
   7 -13   7       20.71       22.82     22.89 o 
   8 -13   7      399.04      395.21     60.71 o 
   9 -13   7      198.43      225.96     48.84 o 
  10 -13   7      122.34      146.33     45.71 o 
  11 -13   7      129.50      160.03     46.30 o 
  12 -13   7        3.08       -7.86     14.37 o 
  13 -13   7       50.22       10.73     24.99 o 
  14 -13   7       35.14      -22.05     26.49 o 
  -7 -12   7       35.56       56.83     36.64 o 
  -6 -12   7      155.58      212.47     46.03 o 
  -5 -12   7       19.64       30.73     24.86 o 
  -4 -12   7       21.85       24.45     21.28 o 
  -3 -12   7       74.91       79.00     26.33 o 
  -2 -12   7      126.60      206.45     30.28 o 
  -1 -12   7       50.39       44.05     17.24 o 
   0 -12   7       69.23       69.93     19.56 o 
   1 -12   7        2.87        3.20     19.26 o 
   2 -12   7        0.27       11.69     20.03 o 
   3 -12   7       75.71       78.34     25.91 o 
   4 -12   7       78.64       96.90     26.97 o 
   5 -12   7      964.88     1063.60     66.14 o 
   6 -12   7        1.03       -3.41     13.69 o 
   7 -12   7      253.13      214.68     46.19 o 
   8 -12   7       34.45        7.20     23.59 o 
   9 -12   7       45.56       99.88     36.01 o 
  10 -12   7      141.89      177.82     46.45 o 
  11 -12   7        0.90      -22.42     23.89 o 
  12 -12   7       22.55       10.33     16.94 o 
  13 -12   7       67.87      -18.12     18.12 o 
  14 -12   7        2.19      -24.80     24.80 o 
  -8 -11   7       19.90       88.64     38.13 o 
  -7 -11   7       19.95       33.22     29.34 o 
  -6 -11   7       25.75       11.38     23.22 o 
  -5 -11   7        8.71       21.17     19.97 o 
  -4 -11   7       13.56       10.79     17.54 o 
  -3 -11   7        7.94        0.04     15.24 o 
  -2 -11   7      132.63      106.21     21.99 o 
  -1 -11   7        0.89        2.42     11.41 o 
   0 -11   7      529.35      517.72     33.44 o 
   1 -11   7       92.39       72.01     19.27 o 
   2 -11   7       57.87       68.71     16.40 o 
   3 -11   7      334.33      323.26     26.01 o 
   4 -11   7       55.28       33.48     19.11 o 
   5 -11   7      441.80      477.14     27.29 o 
   6 -11   7      713.74      719.32     28.90 o 
   7 -11   7      304.73      277.06     22.53 o 
   8 -11   7      241.93      273.54     28.13 o 
   9 -11   7       81.12      131.63     37.19 o 
  10 -11   7        1.56       11.21     21.86 o 
  11 -11   7       84.62      114.06     43.18 o 
  12 -11   7       48.73        7.79     24.84 o 
  13 -11   7       36.20        9.85     23.15 o 
  14 -11   7        0.30       19.48     26.27 o 
  -9 -10   7        3.64       13.09     35.34 o 
  -8 -10   7        5.18       45.61     27.93 o 
  -7 -10   7       15.62       11.37     23.92 o 
  -6 -10   7      104.54      117.44     45.62 o 
  -5 -10   7       40.46       50.69     21.32 o 
  -4 -10   7      120.21      132.50     23.98 o 
  -3 -10   7      293.17      257.16     30.16 o 
  -2 -10   7      169.26      152.01     22.60 o 
  -1 -10   7       42.48       61.97     15.54 o 
   0 -10   7      347.92      404.20     28.47 o 
   1 -10   7      382.06      454.88     81.16 o 
   2 -10   7     1090.06     1099.40     41.47 o 
   3 -10   7      802.23      800.79     31.42 o 
   4 -10   7      873.75      794.32     31.72 o 
   5 -10   7       17.01       27.75     10.14 o 
   6 -10   7      341.65      330.95     20.01 o 
   7 -10   7     1985.84     2106.47     48.44 o 
   8 -10   7      154.74      154.11     28.59 o 
   9 -10   7       24.87       14.30     16.66 o 
  10 -10   7      401.78      465.70     37.42 o 
  11 -10   7      131.30      158.39     36.82 o 
  12 -10   7       16.96       12.82     28.44 o 
  13 -10   7        6.13       20.06     21.64 o 
  14 -10   7       24.71      -25.83     25.83 o 
  -9  -9   7       27.99       32.43     28.56 o 
  -8  -9   7        1.54       -7.47     23.16 o 
  -7  -9   7       64.74       73.96     24.78 o 
  -6  -9   7       23.52       26.76     18.08 o 
  -5  -9   7       27.98       41.31     18.93 o 
  -4  -9   7     1061.24     1089.93     49.18 o 
  -3  -9   7      357.78      391.81     69.91 o 
  -2  -9   7      176.94      160.14     21.85 o 
  -1  -9   7       49.50       57.57     13.73 o 
   0  -9   7       28.57       22.45     10.49 o 
   1  -9   7       30.04       28.89     10.62 o 
   2  -9   7      798.03      797.88     30.28 o 
   3  -9   7       13.80       26.37      7.60 o 
   4  -9   7       61.27       65.07     14.46 o 
   5  -9   7       11.94       18.76      8.41 o 
   6  -9   7      100.28       94.14     12.75 o 
   7  -9   7      251.69      262.85     19.16 o 
   8  -9   7       37.85       36.71     14.02 o 
   9  -9   7      289.78      329.18     30.22 o 
  10  -9   7      567.19      571.28     38.98 o 
  11  -9   7      216.53      338.36     37.92 o 
  12  -9   7        6.98       -0.97     16.50 o 
  13  -9   7       32.10       16.28     21.97 o 
  14  -9   7       34.65      -11.17     25.87 o 
 -10  -8   7       13.75       42.26     31.21 o 
  -9  -8   7       28.41       19.17     38.86 o 
  -8  -8   7       27.60       30.15     25.69 o 
  -7  -8   7        0.28       26.22     18.88 o 
  -6  -8   7        6.82        6.63     14.43 o 
  -5  -8   7      129.61      162.29     31.00 o 
  -4  -8   7       33.15       80.92     19.07 o 
  -3  -8   7      137.03      120.62     19.12 o 
  -2  -8   7        4.60        3.38      8.62 o 
  -1  -8   7       40.58       73.59     14.00 o 
   0  -8   7       98.18       72.99     20.98 o 
   1  -8   7      757.86      775.46     64.60 o 
   2  -8   7      339.27      364.44     23.90 o 
   3  -8   7      132.83      117.71      9.63 o 
   4  -8   7      514.21      585.74     23.22 o 
   5  -8   7      323.55      280.72     23.16 o 
   6  -8   7      736.08      778.34     27.17 o 
   7  -8   7      208.76      205.17     23.62 o 
   8  -8   7        0.84       -3.59     10.71 o 
   9  -8   7      378.51      375.26     32.43 o 
  10  -8   7      173.32      217.81     29.00 o 
  11  -8   7       62.03      151.50     62.18 o 
  12  -8   7       34.34       20.40     20.39 o 
  13  -8   7        6.39       12.06     22.59 o 
  14  -8   7      103.59       52.22     43.77 o 
 -11  -7   7        6.60       31.57     50.93 o 
 -10  -7   7       57.46       81.02     30.19 o 
  -9  -7   7       60.14       90.53     26.55 o 
  -8  -7   7       44.69       48.56     22.20 o 
  -7  -7   7       19.53       16.44     24.07 o 
  -6  -7   7       53.99       46.31     16.84 o 
  -5  -7   7      374.56      391.43     29.34 o 
  -4  -7   7        6.13       36.72     12.49 o 
  -3  -7   7       84.08       80.63     15.10 o 
  -2  -7   7      864.05      838.22     54.50 o 
  -1  -7   7      221.03      206.05     17.88 o 
   0  -7   7     4631.11     4845.43    179.45 o 
   1  -7   7      166.04      194.57     18.76 o 
   2  -7   7        7.20       26.72     15.54 o 
   3  -7   7      346.70      339.54     32.70 o 
   4  -7   7     1317.23     1267.06     37.41 o 
   5  -7   7     1086.24     1093.23     55.85 o 
   6  -7   7     1117.78      997.00     39.49 o 
   7  -7   7       53.65       60.86     11.47 o 
   8  -7   7        2.53        1.93     10.92 o 
   9  -7   7       33.64       35.99     14.62 o 
  10  -7   7       19.41       47.58     19.10 o 
  11  -7   7       44.04       29.30     21.20 o 
  12  -7   7      116.31      127.07     28.97 o 
  13  -7   7      133.79      155.05     47.83 o 
  14  -7   7       95.28      103.57     35.75 o 
 -11  -6   7       12.54       20.98     39.10 o 
 -10  -6   7       59.32      134.25     32.85 o 
  -9  -6   7       11.62       -5.42     18.32 o 
  -8  -6   7        6.42       24.75     17.29 o 
  -7  -6   7      212.31      221.18     78.36 o 
  -6  -6   7      257.31      277.48     30.15 o 
  -5  -6   7      281.90      342.45     42.26 o 
  -4  -6   7      258.21      255.52     23.79 o 
  -3  -6   7      276.91      282.83     21.87 o 
  -2  -6   7     1468.52     1534.74     71.60 o 
  -1  -6   7     1354.90     1281.87     35.85 o 
   0  -6   7     2321.55     2585.37     45.94 o 
   1  -6   7     1909.55     2095.42     79.26 o 
   2  -6   7      624.18      615.55     41.82 o 
   3  -6   7       36.29       24.80     13.78 o 
   4  -6   7      601.70      584.09     34.65 o 
   5  -6   7       20.26        3.89      6.49 o 
   6  -6   7      455.81      461.16     21.48 o 
   7  -6   7      639.90      624.89     26.04 o 
   8  -6   7      636.37      583.48     34.49 o 
   9  -6   7       16.54       32.97     15.96 o 
  10  -6   7       76.70       52.87     24.66 o 
  11  -6   7      238.50      267.73     36.05 o 
  12  -6   7      119.42      131.42     31.50 o 
  13  -6   7       23.25       12.36     25.89 o 
  14  -6   7        5.78      -26.20     26.20 o 
 -12  -5   7        5.95       65.96     49.39 o 
 -11  -5   7       23.54       15.91     32.45 o 
 -10  -5   7       14.44       10.78     20.13 o 
  -9  -5   7        3.48       -3.58     16.47 o 
  -8  -5   7      506.37      586.37     39.69 o 
  -7  -5   7        8.98       22.76     16.98 o 
  -6  -5   7      338.01      266.17     26.17 o 
  -5  -5   7       26.58       27.68     11.70 o 
  -4  -5   7        5.45        8.06      8.32 o 
  -3  -5   7      475.15      455.17     25.42 o 
  -2  -5   7     1866.15     1851.24     46.09 o 
  -1  -5   7     2359.60     2365.79     63.32 o 
   0  -5   7       92.74      112.37     22.71 o 
   1  -5   7      427.60      380.63     34.51 o 
   2  -5   7      938.26      916.87     49.39 o 
   3  -5   7      476.62      499.31     16.00 o 
   4  -5   7      668.17      615.74     20.87 o 
   5  -5   7      791.33      852.57     27.07 o 
   6  -5   7      470.41      500.64     42.17 o 
   7  -5   7      166.48      226.64     18.18 o 
   8  -5   7      296.68      277.27     22.73 o 
   9  -5   7       13.45       20.40     17.58 o 
  10  -5   7      412.12      493.14     62.98 o 
  11  -5   7      147.68      185.16     31.04 o 
  12  -5   7       25.88       47.18     24.81 o 
  13  -5   7        0.77       -0.82     30.79 o 
  14  -5   7       20.64       35.16     33.75 o 
 -12  -4   7        1.85       -6.80     41.30 o 
 -11  -4   7        2.26       18.59     33.81 o 
 -10  -4   7        0.72        7.73     18.48 o 
  -9  -4   7      132.82      196.87     28.86 o 
  -8  -4   7      390.75      473.62     35.10 o 
  -7  -4   7      133.70      141.12     31.66 o 
  -6  -4   7       11.36       12.42     10.20 o 
  -5  -4   7       16.67        0.95      8.70 o 
  -4  -4   7        3.03       -4.90      7.32 o 
  -3  -4   7     1869.25     2107.24     94.02 o 
  -2  -4   7     2863.96     2997.06     58.60 o 
  -1  -4   7     1228.20     1205.97     30.47 o 
   0  -4   7        3.32        5.48     11.35 o 
   1  -4   7     1035.09      967.11     51.92 o 
   2  -4   7        5.16        6.26      5.33 o 
   3  -4   7     2026.28     1995.77     36.86 o 
   4  -4   7     2713.75     2587.38     46.75 o 
   5  -4   7      893.64      976.67     32.61 o 
   6  -4   7     1555.38     1548.23     39.81 o 
   7  -4   7        8.64        5.51      8.84 o 
   8  -4   7        5.25       18.90     11.42 o 
   9  -4   7      176.77      200.75     29.47 o 
  10  -4   7      205.93      206.27     31.06 o 
  11  -4   7       64.09       82.93     26.61 o 
  12  -4   7       10.95       30.66     24.68 o 
  13  -4   7        0.05       -5.76     27.17 o 
 -13  -3   7       27.68      110.28     55.45 o 
 -12  -3   7       41.77      114.50     40.75 o 
 -11  -3   7       89.16      142.87     43.77 o 
 -10  -3   7       11.65       -5.64     18.04 o 
  -9  -3   7        0.86       -5.34     12.97 o 
  -8  -3   7      136.90      142.84     23.45 o 
  -7  -3   7      518.67      620.17     42.04 o 
  -6  -3   7      348.18      353.97     26.04 o 
  -5  -3   7     1563.27     1675.87    128.01 o 
  -4  -3   7     3314.69     3340.48     70.00 o 
  -3  -3   7      408.46      363.64     21.37 o 
  -2  -3   7      308.32      319.32     18.67 o 
  -1  -3   7      223.44      234.10     14.81 o 
   0  -3   7      350.64      354.47     16.04 o 
   1  -3   7     1975.15     1850.52     37.33 o 
   2  -3   7     1161.13     1168.58     54.78 o 
   3  -3   7      763.42      757.22     24.15 o 
   4  -3   7      741.49      637.88     26.48 o 
   5  -3   7     1845.87     1822.19     42.17 o 
   6  -3   7      526.71      520.00     24.89 o 
   7  -3   7       45.97       37.85     15.70 o 
   8  -3   7      104.04      136.05     18.39 o 
   9  -3   7      227.84      283.59     35.19 o 
  10  -3   7        0.77        6.57     17.97 o 
  11  -3   7        1.36      -17.84     17.84 o 
  12  -3   7        0.14      -16.26     43.45 o 
  13  -3   7       14.80      -20.39     42.37 o 
 -13  -2   7       59.28        1.69     23.08 o 
 -12  -2   7       23.00       11.28     25.39 o 
 -11  -2   7        0.44       16.17     23.96 o 
 -10  -2   7      389.15      407.56     53.39 o 
  -9  -2   7      392.39      413.99     32.00 o 
  -8  -2   7      179.98      216.75     34.76 o 
  -7  -2   7       38.92       35.68     18.32 o 
  -6  -2   7      419.73      450.02     39.14 o 
  -5  -2   7      703.50      716.60     32.62 o 
  -4  -2   7        4.13       -6.37      6.37 o 
  -3  -2   7      274.96      263.55     25.45 o 
  -2  -2   7       49.86       28.02     11.81 o 
  -1  -2   7     1200.76     1159.79     32.71 o 
   0  -2   7     3346.68     3200.59     57.69 o 
   1  -2   7     1099.57     1025.26     35.89 o 
   2  -2   7     1324.59     1334.58     31.25 o 
   3  -2   7        5.78        9.65      6.70 o 
   4  -2   7      149.36      147.08     22.45 o 
   5  -2   7      720.58      631.07     29.84 o 
   6  -2   7      298.15      327.05     21.44 o 
   7  -2   7       23.22       42.77     12.50 o 
   8  -2   7       81.58       75.86     16.62 o 
   9  -2   7       81.39       90.44     42.52 o 
  10  -2   7        3.88       11.29     19.13 o 
  11  -2   7       30.99      -21.57     21.57 o 
  12  -2   7        6.58       14.40     39.76 o 
 -14  -1   7        2.33       22.67     32.67 o 
 -13  -1   7       18.49       17.53     23.15 o 
 -12  -1   7       12.82        9.81     27.49 o 
 -11  -1   7        9.31       34.69     27.49 o 
 -10  -1   7       59.17      103.08     33.26 o 
  -9  -1   7       36.79       44.53     15.27 o 
  -8  -1   7       23.44       35.96     14.15 o 
  -7  -1   7      341.12      365.99     55.82 o 
  -6  -1   7     1782.96     2028.68    150.09 o 
  -5  -1   7     1571.21     1554.89     47.20 o 
  -4  -1   7      368.07      392.28     23.59 o 
  -3  -1   7        1.18        4.79      6.81 o 
  -2  -1   7     1979.61     1957.40     46.68 o 
  -1  -1   7      201.24      160.33     16.19 o 
   0  -1   7      205.08      287.05     44.15 o 
   1  -1   7        4.00        5.18      5.12 o 
   2  -1   7     1102.14     1114.15     31.96 o 
   3  -1   7     1474.94     1460.52     35.65 o 
   4  -1   7        2.48        5.76      7.22 o 
   5  -1   7        2.99       13.02      8.62 o 
   6  -1   7      109.44      118.25     16.48 o 
   7  -1   7      607.67      633.92     32.03 o 
   8  -1   7       33.72       22.60     13.37 o 
   9  -1   7      118.67       98.82     25.98 o 
  10  -1   7        5.75       -4.96     30.13 o 
  11  -1   7        1.57       -5.00     35.72 o 
  12  -1   7       20.69       46.26     44.72 o 
 -14   0   7        0.50      -11.87     28.04 o 
 -13   0   7        7.59      -17.16     17.16 o 
 -12   0   7       56.67       68.20     36.49 o 
 -11   0   7        9.16       -3.42     24.18 o 
 -10   0   7        1.49       13.49     20.95 o 
  -9   0   7        1.02      -10.17     10.17 o 
  -8   0   7      253.42      249.63     26.06 o 
  -7   0   7      454.83      490.34     29.84 o 
  -6   0   7     2154.22     2190.27     59.31 o 
  -5   0   7      526.47      551.33     67.34 o 
  -4   0   7      884.55      790.09     32.86 o 
  -3   0   7     5052.86     5022.10     87.18 o 
  -2   0   7      322.16      298.56     20.05 o 
  -1   0   7     1153.84     1019.66     68.81 o 
   0   0   7       71.61       83.46     13.26 o 
   1   0   7      631.42      699.02     20.04 o 
   2   0   7      151.14      166.52     14.63 o 
   3   0   7      522.74      552.15     23.62 o 
   4   0   7      583.61      589.92     26.21 o 
   5   0   7       47.00       42.12     11.38 o 
   6   0   7      806.90      911.01     36.75 o 
   7   0   7      313.75      332.32     28.67 o 
   8   0   7       21.76        0.50     16.55 o 
   9   0   7        8.34       18.67     28.48 o 
  10   0   7       53.22       50.20     38.55 o 
  11   0   7       10.08       40.20     40.86 o 
 -14   1   7       14.96       17.79     26.79 o 
 -13   1   7       30.70        5.48     15.69 o 
 -12   1   7       12.73       83.78     35.53 o 
 -11   1   7        0.32        9.08     21.28 o 
 -10   1   7       11.79        5.77     20.39 o 
  -9   1   7      130.10      163.09     23.07 o 
  -8   1   7      659.08      695.92     75.77 o 
  -7   1   7     1764.14     1790.71     55.20 o 
  -6   1   7     2097.36     2201.49     76.51 o 
  -5   1   7     1016.22     1101.75     40.10 o 
  -4   1   7       80.53       99.56     29.21 o 
  -3   1   7      234.63      227.00     26.97 o 
  -2   1   7       58.60       53.03     12.47 o 
  -1   1   7      307.96      284.84     13.86 o 
   0   1   7     1282.10     1247.80     25.66 o 
   1   1   7     2089.41     2143.94     37.82 o 
   2   1   7      402.42      406.11     20.39 o 
   3   1   7      452.89      495.12     42.45 o 
   4   1   7       11.56       23.40     10.05 o 
   5   1   7      105.20       97.53     15.48 o 
   6   1   7      198.43      256.53     30.18 o 
   7   1   7       68.22       92.09     23.24 o 
   8   1   7       21.01       11.24     25.25 o 
   9   1   7       18.39       43.80     32.45 o 
  10   1   7       25.01       13.34     34.80 o 
  11   1   7       24.94       23.96     43.77 o 
 -14   2   7        6.05        5.29     23.55 o 
 -13   2   7      124.69        8.45     14.22 o 
 -12   2   7       96.44      129.17     42.26 o 
 -11   2   7      135.54      121.67     35.72 o 
 -10   2   7      145.51      116.93     33.81 o 
  -9   2   7      388.72      393.46     58.67 o 
  -8   2   7       15.86        7.54     11.17 o 
  -7   2   7        3.35       17.05     10.18 o 
  -6   2   7        4.63        6.31     10.18 o 
  -5   2   7        6.91       -6.80      6.80 o 
  -4   2   7     5926.44     6143.79    106.65 o 
  -3   2   7      555.07      493.99     44.48 o 
  -2   2   7      856.90      915.03     36.83 o 
  -1   2   7     2518.64     2519.42     81.78 o 
   0   2   7     1081.04     1002.11     58.34 o 
   1   2   7      681.69      739.38     24.64 o 
   2   2   7        8.44       -2.33      6.57 o 
   3   2   7      152.40      135.14     21.65 o 
   4   2   7        5.52       23.25     12.22 o 
   5   2   7       36.43       25.01     16.48 o 
   6   2   7       23.59       15.62     17.14 o 
   7   2   7        7.23       18.63     25.80 o 
   8   2   7        7.16      -21.06     23.44 o 
   9   2   7        0.21       -3.01     36.05 o 
  10   2   7       12.89       32.89     37.81 o 
 -15   3   7        5.02        1.25     29.88 o 
 -14   3   7       25.16      -21.83     21.83 o 
 -13   3   7       93.69        0.77     16.13 o 
 -12   3   7      107.47      109.69     40.42 o 
 -11   3   7       40.24       19.81     24.40 o 
 -10   3   7      300.13      275.09     48.69 o 
  -9   3   7     1115.70     1204.30     47.61 o 
  -8   3   7       16.11       16.03     12.01 o 
  -7   3   7       13.71       -5.04      9.91 o 
  -6   3   7      114.40      134.96     19.23 o 
  -5   3   7      445.04      348.96     25.18 o 
  -4   3   7     2150.53     2278.60     61.52 o 
  -3   3   7      268.67      254.36     22.23 o 
  -2   3   7      222.22      152.76     19.50 o 
  -1   3   7      343.58      353.15     25.98 o 
   0   3   7      589.48      537.96     25.44 o 
   1   3   7     1496.87     1702.17     46.76 o 
   2   3   7      214.10      228.27     27.41 o 
   3   3   7      149.22       88.94     20.65 o 
   4   3   7       11.21       15.38     18.04 o 
   5   3   7        4.92        2.24     14.05 o 
   6   3   7       15.99        8.38     26.02 o 
   7   3   7        1.38       21.09     31.23 o 
   8   3   7       72.68      109.36     42.59 o 
   9   3   7       22.20       -3.23     38.00 o 
  10   3   7       55.39        6.91     46.56 o 
 -15   4   7       29.62      -14.37     27.52 o 
 -14   4   7       63.88      -22.12     22.12 o 
 -13   4   7        0.22       15.29     16.50 o 
 -12   4   7        0.86      -23.33     23.33 o 
 -11   4   7      257.54      362.40     59.24 o 
 -10   4   7       27.93       49.87     25.87 o 
  -9   4   7      208.23      182.71     38.66 o 
  -8   4   7      221.02      172.23     30.32 o 
  -7   4   7       73.14       55.96     15.16 o 
  -6   4   7     1124.45     1226.76     46.46 o 
  -5   4   7      754.71      842.95     71.36 o 
  -4   4   7      524.86      498.73     30.26 o 
  -3   4   7       82.63       62.76     14.60 o 
  -2   4   7      726.64      889.81     40.48 o 
  -1   4   7        8.34        1.14     10.95 o 
   0   4   7        3.34        6.06      9.18 o 
   1   4   7       28.54       11.75     11.51 o 
   2   4   7       46.70       56.34     17.88 o 
   3   4   7      571.93      616.45     41.12 o 
   4   4   7      130.33      166.32     26.91 o 
   5   4   7       23.06       17.09     25.21 o 
   6   4   7       14.11        9.81     26.86 o 
   7   4   7       17.07        0.00     29.91 o 
   8   4   7       38.39       47.48     41.08 o 
   9   4   7       48.27       64.16     47.44 o 
 -15   5   7       40.95       -1.73     27.49 o 
 -14   5   7       30.89      -14.48     25.87 o 
 -13   5   7       39.45       -1.76     14.00 o 
 -12   5   7       50.29       54.79     35.42 o 
 -11   5   7      188.16      194.50     44.65 o 
 -10   5   7       51.02      108.92     36.34 o 
  -9   5   7       64.84       30.54     23.67 o 
  -8   5   7      387.18      374.73     32.47 o 
  -7   5   7      982.23      975.74    163.19 o 
  -6   5   7       24.11       24.19     12.46 o 
  -5   5   7        2.94        1.56     18.37 o 
  -4   5   7       89.39       44.82     14.08 o 
  -3   5   7        1.61        4.35      8.88 o 
  -2   5   7      470.59      470.30     36.78 o 
  -1   5   7      323.81      350.73     24.12 o 
   0   5   7       68.50       83.54     14.88 o 
   1   5   7       38.26       20.79     21.44 o 
   2   5   7        2.43        7.49     13.46 o 
   3   5   7      146.67      146.79     54.31 o 
   4   5   7       15.00       16.32     22.49 o 
   5   5   7        4.79      -19.18     24.51 o 
   6   5   7       35.86       26.57     36.09 o 
   7   5   7       61.77      153.05     52.18 o 
   8   5   7       90.72      172.71     62.07 o 
 -14   6   7        3.39       -3.75     27.01 o 
 -13   6   7       55.26       -0.59     17.79 o 
 -12   6   7       72.67       28.63     29.54 o 
 -11   6   7       63.95       74.52     34.65 o 
 -10   6   7      148.72      111.64     35.79 o 
  -9   6   7        0.65       22.64     23.55 o 
  -8   6   7      690.94      650.19     38.45 o 
  -7   6   7      905.81     1057.88     47.58 o 
  -6   6   7       50.31       69.01     16.75 o 
  -5   6   7       13.54       10.54     11.39 o 
  -4   6   7      104.32      151.74     22.84 o 
  -3   6   7      184.58      166.42     24.00 o 
  -2   6   7        3.79        5.06     10.22 o 
  -1   6   7      493.87      528.22     48.14 o 
   0   6   7      382.81      388.18     27.18 o 
   1   6   7       38.92       65.45     20.75 o 
   2   6   7      288.91      323.04     60.06 o 
   3   6   7      213.41      311.36     53.72 o 
   4   6   7      186.90      164.37     47.00 o 
   5   6   7       37.96      104.51     40.24 o 
   6   6   7       64.56       40.61     41.97 o 
   7   6   7       63.34      141.11     53.03 o 
 -14   7   7       25.73        9.92     30.32 o 
 -13   7   7       20.94       -5.07     22.45 o 
 -12   7   7       77.55       -3.27     17.23 o 
 -11   7   7      105.16      105.39     38.07 o 
 -10   7   7        4.78       18.56     23.89 o 
  -9   7   7      204.85      217.47     47.40 o 
  -8   7   7      150.98      162.35     28.55 o 
  -7   7   7       63.34       82.46     18.98 o 
  -6   7   7       14.95       15.59     13.10 o 
  -5   7   7      263.00      254.74     62.95 o 
  -4   7   7      226.25      259.94     39.34 o 
  -3   7   7      747.26      906.81     67.67 o 
  -2   7   7      149.31      134.92     19.92 o 
  -1   7   7      132.57      193.00     23.58 o 
   0   7   7      141.83      183.53     23.60 o 
   1   7   7      101.60      109.91     38.22 o 
   2   7   7       91.56       85.22     34.36 o 
   3   7   7       12.27       21.97     29.54 o 
   4   7   7       43.19       69.67     39.58 o 
   5   7   7       43.09       99.14     45.90 o 
   6   7   7       46.36       64.12     50.45 o 
 -14   8   7       51.81        5.77     23.55 o 
 -13   8   7       22.06        2.02     23.55 o 
 -12   8   7       10.17       20.25     18.30 o 
 -11   8   7        0.40       -6.61     23.26 o 
 -10   8   7       46.19       34.17     29.36 o 
  -9   8   7      284.21      394.44     60.78 o 
  -8   8   7       28.38       52.67     19.25 o 
  -7   8   7       31.01       55.62     18.48 o 
  -6   8   7      196.48      183.71     54.64 o 
  -5   8   7      404.22      439.77     36.51 o 
  -4   8   7       80.26      116.60     23.07 o 
  -3   8   7       99.91      168.98     80.55 o 
  -2   8   7        3.29        1.67     12.68 o 
  -1   8   7       22.82       13.49     13.50 o 
   0   8   7       17.49       32.93     26.75 o 
   1   8   7        3.63        2.46     25.13 o 
   2   8   7       20.63       10.40     29.91 o 
   3   8   7       17.80        9.41     33.11 o 
   4   8   7       18.09       33.77     35.72 o 
   5   8   7       21.87      119.83     55.38 o 
 -14   9   7        0.23      -10.47     24.44 o 
 -13   9   7        5.33       33.95     32.63 o 
 -12   9   7        0.02      -12.09     23.19 o 
 -11   9   7       11.63       10.66     14.18 o 
 -10   9   7      121.90       33.62     29.88 o 
  -9   9   7      213.07      228.68     48.95 o 
  -8   9   7       83.00       90.43     37.15 o 
  -7   9   7       56.98       62.99     21.17 o 
  -6   9   7      251.25      346.56     39.65 o 
  -5   9   7      468.00      523.24     56.22 o 
  -4   9   7       16.11       41.22     22.82 o 
  -3   9   7        0.04      -13.12     13.12 o 
  -2   9   7        1.58        8.54     19.55 o 
  -1   9   7       43.16       56.83     24.57 o 
   0   9   7       62.49      111.93     40.27 o 
   1   9   7        4.96        2.98     31.68 o 
   2   9   7       11.20       18.56     33.00 o 
   3   9   7       42.05       61.00     41.89 o 
   4   9   7      117.24      225.22     70.04 o 
 -13  10   7        0.47        6.65     28.37 o 
 -12  10   7       28.66        1.43     25.21 o 
 -11  10   7      104.05      -11.47     20.36 o 
 -10  10   7      168.37       15.54     17.82 o 
  -9  10   7      119.51        2.39     19.62 o 
  -8  10   7        0.43       -2.09     29.18 o 
  -7  10   7       36.32       48.32     31.12 o 
  -6  10   7      130.79      143.17     43.51 o 
  -5  10   7       82.64       44.76     30.68 o 
  -4  10   7       25.95       14.92     27.38 o 
  -3  10   7       17.18       23.36     28.30 o 
  -2  10   7        5.52        6.09     23.07 o 
  -1  10   7      162.71      188.07     55.97 o 
   0  10   7        2.13       47.62     38.07 o 
   1  10   7       17.64       39.94     39.32 o 
   2  10   7       11.27       48.36     40.13 o 
 -12  11   7       55.06       -3.34     23.92 o 
 -11  11   7       57.79       24.18     29.54 o 
 -10  11   7        0.33       17.68     25.02 o 
  -9  11   7        7.28       -5.22     19.95 o 
  -8  11   7       54.20      -13.05     13.05 o 
  -7  11   7       80.84       11.58     15.21 o 
  -6  11   7       67.95      -13.41     13.41 o 
  -5  11   7       10.81       -5.33     14.88 o 
  -4  11   7        2.12      -40.27     41.01 o 
  -3  11   7       58.49       79.53     33.99 o 
  -2  11   7        1.38       -8.76     28.31 o 
  -1  11   7       52.49      179.77     65.08 o 
   0  11   7       41.74       25.43     40.35 o 
   1  11   7        7.89      -32.89     41.08 o 
 -11  12   7        3.17      -19.84     25.50 o 
 -10  12   7       17.76       14.48     30.87 o 
  -9  12   7       54.23      -12.35     21.61 o 
  -8  12   7       52.29      -10.03     27.82 o 
  -7  12   7       25.17        3.71     25.47 o 
  -6  12   7       12.83       -4.52     24.77 o 
  -5  12   7       12.39       34.18     42.57 o 
  -4  12   7       47.40       78.01     43.28 o 
  -3  12   7       40.77       91.49     40.01 o 
  -2  12   7        8.45        1.87     45.64 o 
  -1  12   7       29.74       46.23     49.24 o 
  -9  13   7       17.87       10.22     29.62 o 
  -8  13   7       38.14       13.23     30.24 o 
  -7  13   7        1.45       10.58     29.65 o 
  -5  13   7        2.49       90.41     57.29 o 
  -4  13   7        4.92       16.47     45.09 o 
   2 -18   8        3.57       48.69     58.80 o 
   3 -18   8        3.07       27.12     51.85 o 
   4 -18   8        1.89       47.81     53.39 o 
   5 -18   8        1.24       12.49     42.48 o 
   6 -18   8        0.24      -20.28     37.26 o 
   7 -18   8       18.06       26.72     46.26 o 
   8 -18   8       22.19       45.90     50.34 o 
   9 -18   8       22.96       40.02     48.76 o 
   0 -17   8        3.80       -6.58     29.95 o 
   1 -17   8        4.62      -12.57     25.69 o 
   2 -17   8       36.09       18.15     50.38 o 
   3 -17   8       24.63       42.33     45.02 o 
   4 -17   8       11.28       35.02     44.21 o 
   5 -17   8        1.16       -1.25     37.52 o 
   7 -17   8       13.76       45.82     30.10 o 
   8 -17   8        8.70        3.67     31.23 o 
   9 -17   8       43.60       71.03     46.78 o 
  10 -17   8        0.63      -39.87     41.41 o 
  11 -17   8       70.79        3.27     47.66 o 
  -2 -16   8       29.02      -24.47     24.47 o 
  -1 -16   8        2.70        7.79     31.57 o 
   0 -16   8        9.16       -3.60     26.79 o 
   1 -16   8      148.28       34.69     24.07 o 
   2 -16   8      174.60      230.92     57.95 o 
   3 -16   8       77.16       47.48     36.86 o 
   4 -16   8        4.18        2.83     31.16 o 
   5 -16   8       43.90       78.23     38.07 o 
   6 -16   8       15.60       44.90     33.84 o 
   7 -16   8      123.04      141.03     47.77 o 
   8 -16   8      127.19      171.98     52.55 o 
   9 -16   8        0.07       14.04     26.94 o 
  10 -16   8       23.39       33.40     41.82 o 
  11 -16   8      139.99      167.38     57.69 o 
  12 -16   8       41.34       42.85     52.07 o 
  -3 -15   8       43.74       28.22     45.09 o 
  -2 -15   8       15.26       -3.42     25.69 o 
  -1 -15   8       26.72       25.87     23.67 o 
   0 -15   8        3.49       30.61     22.27 o 
   1 -15   8      123.84      232.98     55.01 o 
   2 -15   8      114.85      115.02     44.83 o 
   3 -15   8       34.65       27.74     30.21 o 
   4 -15   8       20.64       24.00     26.75 o 
   5 -15   8        1.91      -12.75     26.16 o 
   6 -15   8       69.65       76.14     23.32 o 
   7 -15   8       72.31       49.83     35.61 o 
   8 -15   8        0.17       37.41     33.40 o 
   9 -15   8        1.45        6.32     27.52 o 
  10 -15   8       42.11       13.12     17.42 o 
  11 -15   8       36.55        8.86     19.73 o 
  12 -15   8       10.84        1.25     28.48 o 
  13 -15   8        6.57       -1.03     25.36 o 
  -5 -14   8        1.20       -2.13     43.29 o 
  -4 -14   8        4.24       32.63     37.96 o 
  -3 -14   8       28.56       95.43     40.83 o 
  -2 -14   8       82.00       10.36     15.54 o 
  -1 -14   8       25.11        9.52     26.79 o 
   0 -14   8       16.69        1.18     27.78 o 
   1 -14   8       90.89      131.88     41.34 o 
   2 -14   8       14.25        6.17     26.20 o 
   3 -14   8       33.03        8.27     26.02 o 
   4 -14   8        1.06       -0.66     22.86 o 
   5 -14   8        1.12       28.70     25.39 o 
   6 -14   8       15.93       22.67     20.06 o 
   7 -14   8        1.36      -12.97     20.73 o 
   8 -14   8       77.51       97.93     35.06 o 
   9 -14   8      118.32      176.72     49.28 o 
  10 -14   8       24.55       11.91     29.99 o 
  11 -14   8       21.59       26.97     15.80 o 
  12 -14   8        1.99      -10.36     21.86 o 
  13 -14   8       41.50       -0.85     30.61 o 
  -6 -13   8       33.41      -38.33     40.79 o 
  -5 -13   8        1.42        4.56     37.00 o 
  -4 -13   8        4.92       13.52     30.17 o 
  -3 -13   8       66.79       76.40     36.60 o 
  -2 -13   8        0.37       40.16     30.13 o 
  -1 -13   8      109.03      128.87     37.37 o 
   0 -13   8       75.90      138.61     40.90 o 
   1 -13   8       13.24       19.37     23.22 o 
   2 -13   8      172.67      135.30     38.95 o 
   3 -13   8      401.87      465.95     53.14 o 
   4 -13   8      382.90      399.26     49.76 o 
   5 -13   8      248.07      340.68     45.09 o 
   6 -13   8        0.71       16.11     14.93 o 
   7 -13   8        1.95        0.44     19.66 o 
   8 -13   8       30.23       19.00     26.20 o 
   9 -13   8       89.51      162.38     45.82 o 
  10 -13   8       14.49       37.85     33.70 o 
  11 -13   8        0.11       12.90     21.42 o 
  12 -13   8        9.19        8.01     22.64 o 
  13 -13   8       32.01       45.13     32.67 o 
  14 -13   8        1.43       -9.77     25.65 o 
  -7 -12   8       11.17       44.68     46.60 o 
  -6 -12   8       46.97        4.70     38.14 o 
  -5 -12   8       42.94       79.48     41.93 o 
  -4 -12   8       39.43       79.15     35.68 o 
  -3 -12   8       65.32      156.69     44.61 o 
  -2 -12   8      690.06      799.65     73.27 o 
  -1 -12   8      312.19      509.86     57.91 o 
   0 -12   8      518.82      504.39     55.78 o 
   1 -12   8      126.22      122.77     34.03 o 
   2 -12   8       42.25       65.85     26.35 o 
   3 -12   8      663.69      835.55     64.09 o 
   4 -12   8      405.68      559.77     52.81 o 
   5 -12   8      128.22       89.33     27.38 o 
   6 -12   8      601.77      658.70     40.78 o 
   7 -12   8      665.07      667.62     66.66 o 
   8 -12   8      134.57      127.22     37.67 o 
   9 -12   8      103.44       79.37     33.59 o 
  10 -12   8       43.77       61.73     33.73 o 
  11 -12   8       84.55       42.55     34.51 o 
  12 -12   8       19.03        2.65     18.08 o 
  13 -12   8       35.32       -0.11     25.69 o 
  14 -12   8        6.09      -13.85     22.31 o 
  -8 -11   8       15.57       84.37     51.85 o 
  -7 -11   8       31.80       41.05     43.66 o 
  -6 -11   8       23.23       49.98     37.59 o 
  -5 -11   8       78.36       92.97     40.79 o 
  -4 -11   8        9.83       14.88     22.16 o 
  -3 -11   8        1.78      -10.88     18.45 o 
  -2 -11   8       61.35       54.53     28.48 o 
  -1 -11   8        5.98       13.27     20.95 o 
   0 -11   8       24.04       47.40     25.50 o 
   1 -11   8      731.70      737.22     60.19 o 
   2 -11   8      959.63      963.95     66.55 o 
   3 -11   8     1591.14     1520.08     80.70 o 
   4 -11   8      284.41      375.33     43.07 o 
   5 -11   8       70.36       53.83     22.38 o 
   6 -11   8       77.36       84.76     18.90 o 
   7 -11   8      296.53      271.17     27.98 o 
   8 -11   8        6.93      -16.90     16.90 o 
   9 -11   8      288.45      286.70     53.58 o 
  10 -11   8      117.01      186.12     45.86 o 
  11 -11   8      116.99       87.42     39.14 o 
  12 -11   8       25.57       12.97     15.10 o 
  13 -11   8        9.20      -10.14     25.02 o 
  14 -11   8        0.02      -19.15     22.38 o 
  -9 -10   8       14.78       26.92     47.05 o 
  -8 -10   8        3.61        8.63     26.99 o 
  -7 -10   8        4.34       14.86     22.57 o 
  -6 -10   8        1.21       20.63     19.66 o 
  -5 -10   8       96.52      109.84     27.51 o 
  -4 -10   8      149.12      203.07     28.22 o 
  -3 -10   8      514.93      582.56     37.26 o 
  -2 -10   8      146.54      150.65     22.74 o 
  -1 -10   8      122.43      136.10     20.11 o 
   0 -10   8        0.86        1.47     15.95 o 
   1 -10   8        7.34        7.86     15.62 o 
   2 -10   8      260.27      261.38     40.24 o 
   3 -10   8      383.60      390.69     41.78 o 
   4 -10   8       51.68       30.76     19.62 o 
   5 -10   8      121.22      117.80     20.42 o 
   6 -10   8      681.50      716.93     38.37 o 
   7 -10   8      291.24      314.09     44.74 o 
   8 -10   8        0.95      -12.86     18.08 o 
   9 -10   8      400.15      461.43     54.72 o 
  10 -10   8       20.66       23.63     26.90 o 
  11 -10   8       71.47      137.91     41.85 o 
  12 -10   8        6.32      -14.52     14.52 o 
  13 -10   8        3.25       -4.92     24.47 o 
  14 -10   8        4.23       63.46     48.87 o 
  -9  -9   8       16.76       -1.27     24.43 o 
  -8  -9   8       13.15       37.86     27.13 o 
  -7  -9   8        0.29        0.60     21.08 o 
  -6  -9   8       21.66       23.42     18.61 o 
  -5  -9   8      160.35      203.06     28.69 o 
  -4  -9   8      199.98      189.20     25.69 o 
  -3  -9   8      573.61      666.07     37.06 o 
  -2  -9   8       62.31       53.25     14.66 o 
  -1  -9   8       16.87        3.88      9.43 o 
   0  -9   8      276.91      287.49     21.33 o 
   1  -9   8      357.63      359.24     40.38 o 
   2  -9   8     1105.18     1185.16     67.65 o 
   3  -9   8       79.25       78.60     23.19 o 
   4  -9   8       71.49       93.41     23.30 o 
   5  -9   8        1.73       -2.85     16.48 o 
   6  -9   8        2.30       10.70     11.47 o 
   7  -9   8       82.63       89.04     32.67 o 
   8  -9   8      262.59      293.68     51.70 o 
   9  -9   8      627.55      603.72     64.09 o 
  10  -9   8       24.90       18.01     25.61 o 
  11  -9   8        1.53       -6.17     25.87 o 
  12  -9   8       21.36      -22.16     28.52 o 
  13  -9   8        0.47        6.83     33.18 o 
  14  -9   8        5.76       -0.15     38.47 o 
 -10  -8   8        0.71        6.52     31.27 o 
  -9  -8   8       36.82       73.81     29.57 o 
  -8  -8   8       20.68       20.28     22.99 o 
  -7  -8   8        2.95       -1.48     17.38 o 
  -6  -8   8      168.50      211.28     33.90 o 
  -5  -8   8      281.13      275.14     30.67 o 
  -4  -8   8      132.56      148.38     25.93 o 
  -3  -8   8      116.03      121.01     19.12 o 
  -2  -8   8        3.98       11.88     10.26 o 
  -1  -8   8      753.04      790.93     46.98 o 
   0  -8   8       91.06       60.20     14.06 o 
   1  -8   8      215.09      197.07     33.00 o 
   2  -8   8      381.47      436.41     41.01 o 
   3  -8   8      188.05      178.77     30.02 o 
   4  -8   8      493.84      457.15     31.57 o 
   5  -8   8       66.29       64.50     17.74 o 
   6  -8   8      157.05      164.76     16.10 o 
   7  -8   8      161.45      155.59     16.62 o 
   8  -8   8      119.52      114.78     21.09 o 
   9  -8   8      137.45      169.48     25.11 o 
  10  -8   8      100.24      110.69     23.59 o 
  11  -8   8       90.54       66.29     34.51 o 
  12  -8   8       42.11       77.17     40.53 o 
  13  -8   8       25.67       47.81     39.43 o 
  14  -8   8       34.05       64.82     52.00 o 
 -11  -7   8        9.06       16.39     46.67 o 
 -10  -7   8        0.53        1.71     24.69 o 
  -9  -7   8        1.32       25.86     23.61 o 
  -8  -7   8       10.36       28.68     21.46 o 
  -7  -7   8      160.49      191.63     29.01 o 
  -6  -7   8      165.09      173.02     25.96 o 
  -5  -7   8       43.78       25.11     36.23 o 
  -4  -7   8     1193.21     1240.07     47.69 o 
  -3  -7   8      211.54      199.55     22.33 o 
  -2  -7   8     2907.55     3287.82     69.87 o 
  -1  -7   8     5509.87     6250.19     97.58 o 
   0  -7   8     1301.25     1499.35     34.68 o 
   1  -7   8       13.72       19.70     14.77 o 
   2  -7   8      297.31      255.10     31.53 o 
   3  -7   8       82.71       67.65     20.21 o 
   4  -7   8      112.87      128.71     17.01 o 
   5  -7   8       55.62       50.89      9.54 o 
   6  -7   8      204.94      208.09     16.90 o 
   7  -7   8     1746.35     1744.49     43.27 o 
   8  -7   8      503.48      526.52     33.08 o 
   9  -7   8        1.08        7.77     13.30 o 
  10  -7   8       16.95       -8.85     14.96 o 
  11  -7   8       14.33       34.28     18.99 o 
  12  -7   8       20.64       10.94     28.83 o 
  13  -7   8        5.21       -2.83     34.76 o 
  14  -7   8       19.34      -10.69     42.26 o 
 -11  -6   8       19.84       41.82     43.14 o 
 -10  -6   8       13.84        2.56     22.37 o 
  -9  -6   8       43.24       21.83     37.72 o 
  -8  -6   8        0.58        3.19     17.11 o 
  -7  -6   8      740.20      688.09     41.70 o 
  -6  -6   8        1.01        8.91     11.93 o 
  -5  -6   8      717.79      741.41     73.86 o 
  -4  -6   8        9.85        7.33     10.57 o 
  -3  -6   8      893.81      971.84     37.73 o 
  -2  -6   8     5174.97     5648.37     93.74 o 
  -1  -6   8      368.79      352.47     20.12 o 
   0  -6   8      468.47      412.96     39.25 o 
   1  -6   8     1762.20     1773.01     76.21 o 
   2  -6   8     1534.91     1494.10     68.31 o 
   3  -6   8     1603.30     1576.34     69.64 o 
   4  -6   8       10.98       11.46      6.27 o 
   5  -6   8      300.22      319.46     17.96 o 
   6  -6   8      997.98      951.95     30.79 o 
   7  -6   8       35.22       14.80      9.82 o 
   8  -6   8      115.00      104.08     24.09 o 
   9  -6   8       71.17       58.79     26.13 o 
  10  -6   8       62.32       73.27     23.18 o 
  11  -6   8        6.51       -3.72     27.52 o 
  12  -6   8      122.76      156.09     34.76 o 
  13  -6   8        9.84      -14.46     27.34 o 
 -12  -5   8       21.10       62.73     51.52 o 
 -11  -5   8        0.38      -22.38     30.35 o 
 -10  -5   8       93.66      103.16     27.15 o 
  -9  -5   8      151.88      185.40     30.40 o 
  -8  -5   8       69.98       96.27     23.21 o 
  -7  -5   8      167.43      181.62     25.97 o 
  -6  -5   8      420.21      482.63     52.46 o 
  -5  -5   8      395.13      440.53     48.27 o 
  -4  -5   8      325.32      289.47     65.63 o 
  -3  -5   8      516.44      461.41     32.43 o 
  -2  -5   8     1227.60     1098.29     37.50 o 
  -1  -5   8       22.65       37.92      8.80 o 
   0  -5   8      660.32      572.00     43.36 o 
   1  -5   8       31.37       13.41     13.05 o 
   2  -5   8       14.06        2.79     10.84 o 
   3  -5   8       92.07      104.38     10.07 o 
   4  -5   8      559.15      498.26     20.01 o 
   5  -5   8     2618.39     2612.82     50.03 o 
   6  -5   8       60.17       63.51     11.76 o 
   7  -5   8        8.35        7.63      9.72 o 
   8  -5   8      118.77       98.74     16.86 o 
   9  -5   8      388.63      407.69     35.43 o 
  10  -5   8        1.46       -4.11     15.75 o 
  11  -5   8      117.51      114.63     29.16 o 
  12  -5   8       93.45      106.90     30.80 o 
  13  -5   8        9.67      -19.68     28.47 o 
 -12  -4   8       14.91       15.98     40.02 o 
 -11  -4   8       11.20        7.31     30.17 o 
 -10  -4   8      158.39      225.60     32.50 o 
  -9  -4   8      244.91      323.54     35.87 o 
  -8  -4   8       91.69       90.27     25.19 o 
  -7  -4   8       33.51       18.55     14.60 o 
  -6  -4   8       31.51       24.39     12.12 o 
  -5  -4   8      279.65      290.26     29.25 o 
  -4  -4   8       39.66       57.69     13.16 o 
  -3  -4   8     1500.26     1500.79     44.08 o 
  -2  -4   8      597.64      689.57     32.47 o 
  -1  -4   8      443.10      497.60     55.73 o 
   0  -4   8      737.01      691.58     20.30 o 
   1  -4   8      229.03      235.03     30.39 o 
   2  -4   8      416.42      334.41     16.41 o 
   3  -4   8     1729.51     1732.40     36.03 o 
   4  -4   8      996.66      980.92     31.32 o 
   5  -4   8      548.58      512.37     23.29 o 
   6  -4   8      129.97      111.52     14.73 o 
   7  -4   8       14.33        3.57      9.84 o 
   8  -4   8      149.96      131.52     18.81 o 
   9  -4   8      148.61      112.30     33.64 o 
  10  -4   8       53.81       56.55     34.30 o 
  11  -4   8      104.86      106.30     33.22 o 
  12  -4   8        6.58       13.63     27.31 o 
  13  -4   8        1.13       -6.56     30.35 o 
 -13  -3   8       31.77       17.27     45.46 o 
 -12  -3   8       20.37       44.35     36.38 o 
 -11  -3   8      234.90      264.87     56.26 o 
 -10  -3   8      498.18      639.65     42.77 o 
  -9  -3   8      348.87      493.49     37.49 o 
  -8  -3   8       25.94       32.53     21.85 o 
  -7  -3   8       47.38       32.56     14.03 o 
  -6  -3   8      740.20      763.82     36.99 o 
  -5  -3   8     1099.98     1197.28     44.22 o 
  -4  -3   8      205.44      170.57     19.27 o 
  -3  -3   8      261.17      245.62     19.20 o 
  -2  -3   8      227.62      179.88     34.23 o 
  -1  -3   8      626.27      509.72     21.96 o 
   0  -3   8      196.47      205.84     23.10 o 
   1  -3   8     1460.95     1563.62     37.49 o 
   2  -3   8        9.63       12.31      6.66 o 
   3  -3   8       39.87       40.23      9.12 o 
   4  -3   8      622.73      638.01     31.33 o 
   5  -3   8      671.63      638.49     39.72 o 
   6  -3   8        4.92       14.85      9.76 o 
   7  -3   8      385.60      426.35     38.84 o 
   8  -3   8       38.88       39.04     14.66 o 
   9  -3   8        1.21       21.03     17.30 o 
  10  -3   8        0.50        6.02     28.35 o 
  11  -3   8        3.66       12.10     26.04 o 
  12  -3   8       26.07       27.66     31.25 o 
 -13  -2   8        8.45        0.44     44.83 o 
 -12  -2   8       72.58       41.45     38.84 o 
 -11  -2   8       87.60      117.37     40.02 o 
 -10  -2   8       98.23      122.22     36.09 o 
  -9  -2   8      295.78      304.00     32.93 o 
  -8  -2   8       66.55       50.84     17.62 o 
  -7  -2   8      281.01      296.12     25.38 o 
  -6  -2   8     1227.60     1360.81     74.82 o 
  -5  -2   8      457.48      391.92     25.56 o 
  -4  -2   8        6.13        5.70     15.01 o 
  -3  -2   8       48.21       98.71     14.62 o 
  -2  -2   8      448.66      427.30     30.79 o 
  -1  -2   8     2945.59     2912.21     58.13 o 
   0  -2   8      564.67      566.22     34.84 o 
   1  -2   8      626.47      642.59     23.17 o 
   2  -2   8     1646.34     1639.13     36.71 o 
   3  -2   8      212.03      199.74     33.53 o 
   4  -2   8        5.78        7.13      7.50 o 
   5  -2   8        9.36        5.51      8.74 o 
   6  -2   8      193.00      197.83     20.19 o 
   7  -2   8     1608.46     1820.86     51.42 o 
   8  -2   8       69.20      114.14     20.42 o 
   9  -2   8       35.80       68.66     24.10 o 
  10  -2   8        4.18       27.73     23.60 o 
  11  -2   8        2.91       -5.81     26.06 o 
  12  -2   8       35.37       58.83     44.83 o 
 -13  -1   8        5.10       50.12     47.44 o 
 -12  -1   8       27.39       27.08     38.55 o 
 -11  -1   8       37.18       68.86     34.58 o 
 -10  -1   8       72.43      112.45     34.47 o 
  -9  -1   8      103.12      132.25     22.68 o 
  -8  -1   8      144.97      158.39     50.97 o 
  -7  -1   8     1288.97     1476.22     52.44 o 
  -6  -1   8      509.56      549.51     31.25 o 
  -5  -1   8       19.04       20.68     10.77 o 
  -4  -1   8      187.14      146.82     24.91 o 
  -3  -1   8       60.78        5.99     14.02 o 
  -2  -1   8       43.33       33.99     10.18 o 
  -1  -1   8     1228.62     1226.96     42.76 o 
   0  -1   8     1065.68     1136.40     37.20 o 
   1  -1   8       31.06       23.63      6.43 o 
   2  -1   8      779.86      744.50     25.87 o 
   3  -1   8      862.67      845.94     28.61 o 
   4  -1   8       22.65       35.76     10.60 o 
   5  -1   8       29.25       32.71     11.79 o 
   6  -1   8       50.03       75.31     15.99 o 
   7  -1   8      314.04      379.12     27.95 o 
   8  -1   8        0.96       -8.30     13.05 o 
   9  -1   8       11.90       37.61     23.15 o 
  10  -1   8        9.52        4.04     28.55 o 
  11  -1   8        0.38      -23.30     40.24 o 
 -14   0   8       31.71       33.99     36.53 o 
 -13   0   8       26.32       23.63     26.64 o 
 -12   0   8       73.86       88.82     39.50 o 
 -11   0   8       23.33       30.65     27.56 o 
 -10   0   8        0.79       -2.54     18.70 o 
  -9   0   8       76.95       86.61     20.73 o 
  -8   0   8      617.73      669.74     37.98 o 
  -7   0   8      224.38      248.41     27.00 o 
  -6   0   8      669.01      669.04     34.23 o 
  -5   0   8      543.53      687.44     46.98 o 
  -4   0   8       22.74       36.73     11.56 o 
  -3   0   8     1179.45     1185.48     67.45 o 
  -2   0   8       96.96      117.43     16.33 o 
  -1   0   8       78.94      105.59     15.33 o 
   0   0   8       10.97       19.61      6.55 o 
   1   0   8      396.02      351.02     15.85 o 
   2   0   8       52.77       67.19     11.20 o 
   3   0   8      467.08      472.47     23.18 o 
   4   0   8      624.72      692.66     29.50 o 
   5   0   8        4.65       14.17     10.94 o 
   6   0   8      128.96      195.23     22.70 o 
   7   0   8       82.65       70.45     25.54 o 
   8   0   8       48.56       59.36     22.92 o 
   9   0   8       18.91       68.09     36.12 o 
  10   0   8        4.92        3.86     36.71 o 
  11   0   8       29.09       57.40     45.86 o 
 -14   1   8       71.94        2.20     30.17 o 
 -13   1   8      116.61       -6.50     17.71 o 
 -12   1   8        9.09       58.57     35.28 o 
 -11   1   8        5.14       24.11     24.77 o 
 -10   1   8       10.66        9.77     19.99 o 
  -9   1   8       38.18       56.30     20.63 o 
  -8   1   8      332.85      364.79     30.43 o 
  -7   1   8      478.65      496.67     39.54 o 
  -6   1   8      421.94      417.22     63.02 o 
  -5   1   8      309.07      249.93     22.28 o 
  -4   1   8     2066.51     2194.99     59.33 o 
  -3   1   8     2684.44     2804.55     66.73 o 
  -2   1   8        0.66        1.24     13.17 o 
  -1   1   8      112.35       99.69     10.60 o 
   0   1   8     1009.77     1009.34     43.96 o 
   1   1   8      166.30      169.72     15.18 o 
   2   1   8       21.69       13.24      7.95 o 
   3   1   8      114.24      111.72     17.76 o 
   4   1   8        0.38       -1.41      9.06 o 
   5   1   8       34.69       48.07     13.04 o 
   6   1   8       84.13       93.07     23.17 o 
   7   1   8      137.50      194.27     31.56 o 
   8   1   8       10.80       33.33     31.86 o 
   9   1   8       66.06       87.79     44.68 o 
  10   1   8      148.74      256.64     64.23 o 
 -14   2   8      107.25       -6.83     25.25 o 
 -13   2   8       59.56       -8.86     14.66 o 
 -12   2   8       17.43       20.06     32.93 o 
 -11   2   8      229.03      308.53     52.44 o 
 -10   2   8      111.99      121.41     35.28 o 
  -9   2   8      566.53      681.16     47.70 o 
  -8   2   8        0.73       -3.69     11.61 o 
  -7   2   8      412.47      500.20     32.07 o 
  -6   2   8      615.73      628.25     37.43 o 
  -5   2   8      387.10      440.63     28.51 o 
  -4   2   8     1824.77     1903.52     82.85 o 
  -3   2   8       22.73        8.05      9.24 o 
  -2   2   8      293.77      255.24     21.93 o 
  -1   2   8      503.13      445.05     28.42 o 
   0   2   8       49.12       43.49      7.77 o 
   1   2   8       42.12       22.79      7.81 o 
   2   2   8        6.66       32.79     14.35 o 
   3   2   8        4.58       10.42     11.40 o 
   4   2   8       10.31        9.57     13.63 o 
   5   2   8        4.45       10.64     15.28 o 
   6   2   8       12.69       26.07     18.00 o 
   7   2   8        7.10       22.53     26.09 o 
   8   2   8       10.01       -4.23     31.23 o 
   9   2   8      102.32      174.47     53.28 o 
  10   2   8      123.62      287.18     70.55 o 
 -14   3   8       32.08       21.68     32.08 o 
 -13   3   8        0.08       13.05     19.70 o 
 -12   3   8        8.96      -15.43     27.63 o 
 -11   3   8      391.43      550.84     62.58 o 
 -10   3   8       12.88       54.24     25.83 o 
  -9   3   8       13.60       37.89     15.89 o 
  -8   3   8       45.36       55.37     16.20 o 
  -7   3   8       90.49      126.78     20.90 o 
  -6   3   8      679.09      675.90     36.64 o 
  -5   3   8      236.91      254.85     26.77 o 
  -4   3   8     1227.02     1196.58     46.61 o 
  -3   3   8        0.21       18.57      9.65 o 
  -2   3   8       91.00      120.90     33.95 o 
  -1   3   8      126.19      106.80     19.40 o 
   0   3   8      234.73      258.02     37.69 o 
   1   3   8      561.56      582.45     38.09 o 
   2   3   8       37.39       47.39     29.71 o 
   3   3   8       68.81       79.31     19.56 o 
   4   3   8        2.73       12.83     19.53 o 
   5   3   8      195.56      176.95     30.98 o 
   6   3   8        2.69       -8.42     25.25 o 
   7   3   8        4.49      -27.74     27.74 o 
   8   3   8       63.55       95.95     45.35 o 
   9   3   8      137.49      111.53     56.88 o 
 -14   4   8       12.47        6.21     31.35 o 
 -13   4   8       16.84        0.59     18.41 o 
 -12   4   8       48.25       96.39     39.65 o 
 -11   4   8       79.79       76.03     34.40 o 
 -10   4   8      148.73      240.73     45.75 o 
  -9   4   8        0.79       -8.64     19.99 o 
  -8   4   8      252.83      223.34     32.78 o 
  -7   4   8      152.57      137.88     53.58 o 
  -6   4   8     1166.36     1189.26     48.41 o 
  -5   4   8      443.89      498.16     32.04 o 
  -4   4   8      609.86      644.99     36.10 o 
  -3   4   8        1.36       -7.71      7.71 o 
  -2   4   8      236.16      249.73     25.35 o 
  -1   4   8      575.65      661.73     31.61 o 
   0   4   8      112.70      120.63     16.78 o 
   1   4   8        1.84       -4.24     11.51 o 
   2   4   8      809.44      888.67     49.08 o 
   3   4   8      562.29      541.34     40.84 o 
   4   4   8        0.63       -3.04     15.38 o 
   5   4   8        7.93        6.91     24.11 o 
   6   4   8       63.90      100.06     42.74 o 
   7   4   8       46.18        7.06     35.39 o 
   8   4   8      170.88      231.40     66.95 o 
 -14   5   8        1.45        3.42     27.71 o 
 -13   5   8       99.71       16.79     23.30 o 
 -12   5   8       62.33       22.16     25.36 o 
 -11   5   8      115.29       99.62     37.85 o 
 -10   5   8       20.94       35.57     27.30 o 
  -9   5   8      166.27      203.73     42.00 o 
  -8   5   8      845.88      928.11     45.50 o 
  -7   5   8      149.19      161.10     38.92 o 
  -6   5   8       14.87       -1.06     10.98 o 
  -5   5   8      399.31      449.87     32.36 o 
  -4   5   8     1047.93     1034.28     47.21 o 
  -3   5   8        4.64        1.80     20.05 o 
  -2   5   8      742.09      696.85     70.11 o 
  -1   5   8      320.76      346.38     28.24 o 
   0   5   8      156.60      126.01     18.78 o 
   1   5   8      750.24      940.91     52.70 o 
   2   5   8      546.05      678.10     45.18 o 
   3   5   8       38.93       71.27     22.17 o 
   4   5   8      194.58      168.30     43.91 o 
   5   5   8       22.22       41.67     37.59 o 
   6   5   8       93.11       95.51     44.46 o 
   7   5   8       48.40       60.12     48.95 o 
 -14   6   8       16.18      -22.08     24.84 o 
 -13   6   8       99.66      -20.43     20.43 o 
 -12   6   8       32.32       11.61     18.63 o 
 -11   6   8       30.45       70.92     35.87 o 
 -10   6   8       64.07       88.96     37.08 o 
  -9   6   8      254.09      249.11     48.51 o 
  -8   6   8      648.15      766.48     42.65 o 
  -7   6   8       70.73       65.78     18.39 o 
  -6   6   8        0.08        3.77     12.56 o 
  -5   6   8        0.37        8.86     18.36 o 
  -4   6   8       11.66       15.79     12.89 o 
  -3   6   8      644.90      751.14     43.14 o 
  -2   6   8      497.53      546.39     54.35 o 
  -1   6   8        0.76       -7.62     12.01 o 
   0   6   8      183.21      202.96     23.98 o 
   1   6   8      100.15      176.04     30.02 o 
   2   6   8        5.19        8.26     17.22 o 
   3   6   8        3.34      -11.47     25.02 o 
   4   6   8        0.30      -24.33     28.04 o 
   5   6   8       82.60       94.73     49.79 o 
   6   6   8       16.03       -9.63     39.14 o 
 -14   7   8       43.11       20.32     31.31 o 
 -13   7   8      134.20        6.47     23.33 o 
 -12   7   8        1.53        6.58     21.35 o 
 -11   7   8       25.00       -0.11     29.47 o 
 -10   7   8       40.32      106.93     38.25 o 
  -9   7   8      243.81      405.98     62.10 o 
  -8   7   8      197.14      278.87     56.92 o 
  -7   7   8       32.42       13.78     41.54 o 
  -6   7   8      113.35      123.32     41.08 o 
  -5   7   8      349.16      331.94     33.88 o 
  -4   7   8      175.83      191.37     58.34 o 
  -3   7   8        8.64       -6.59     12.59 o 
  -2   7   8       29.08       24.12     13.48 o 
  -1   7   8       47.59       49.79     15.87 o 
   0   7   8        0.92        4.49     14.65 o 
   1   7   8        8.07       -3.39     18.39 o 
   2   7   8       32.67       33.66     34.80 o 
   3   7   8        6.76       22.53     33.11 o 
   4   7   8       92.08       98.33     45.24 o 
   5   7   8      182.88      480.03     85.22 o 
 -13   8   8      124.57        4.01     30.24 o 
 -12   8   8        0.17      -21.75     21.75 o 
 -11   8   8      165.37       -8.01     15.18 o 
 -10   8   8      186.97       32.52     31.71 o 
  -9   8   8      262.96      239.33     51.70 o 
  -8   8   8       34.42       41.60     19.59 o 
  -7   8   8        8.13       20.48     21.77 o 
  -6   8   8      294.86      341.20     37.97 o 
  -5   8   8      432.13      415.05     37.25 o 
  -4   8   8       65.90       52.07     19.94 o 
  -3   8   8       16.48        8.23     21.57 o 
  -2   8   8        8.63        5.96     13.79 o 
  -1   8   8       46.86       35.38     17.24 o 
   0   8   8       58.20      113.84     41.23 o 
   1   8   8       45.64       37.30     33.44 o 
   2   8   8       15.47       50.16     35.79 o 
   3   8   8       30.75       41.45     38.66 o 
   4   8   8       50.88       46.71     47.77 o 
 -13   9   8        2.26        6.98     26.86 o 
 -12   9   8       21.76       11.91     30.98 o 
 -11   9   8      272.71       -8.86     20.14 o 
 -10   9   8      196.99      -15.29     15.29 o 
  -9   9   8       69.29      -19.95     24.69 o 
  -8   9   8        5.37      -24.03     24.03 o 
  -7   9   8        1.73        2.57     23.39 o 
  -6   9   8       25.37       64.50     23.12 o 
  -5   9   8      210.00      257.36     35.31 o 
  -4   9   8       31.44       37.86     20.32 o 
  -3   9   8        1.21        1.54     16.77 o 
  -2   9   8       59.48      111.84     32.05 o 
  -1   9   8      161.75      209.17     37.13 o 
   0   9   8      157.69      195.20     53.39 o 
   1   9   8       37.45       11.24     37.15 o 
   2   9   8        8.99       53.69     42.66 o 
   3   9   8       77.11      134.64     54.94 o 
 -12  10   8       38.98      -20.36     23.78 o 
 -11  10   8       47.57      -19.66     27.34 o 
 -10  10   8        0.26       -7.68     22.49 o 
  -9  10   8       22.68        2.35     19.81 o 
  -8  10   8        6.71        9.70     13.01 o 
  -7  10   8       75.29       40.75     62.08 o 
  -6  10   8       24.51        7.24     23.63 o 
  -5  10   8       25.23      -15.65     15.65 o 
  -4  10   8       18.74       72.81     36.80 o 
  -3  10   8      119.84      247.75     46.54 o 
  -2  10   8       31.12       51.78     29.55 o 
  -1  10   8        0.40       -3.38     31.27 o 
   0  10   8       25.12       13.23     36.67 o 
   1  10   8       43.54       47.66     47.99 o 
 -11  11   8        0.60       -4.59     25.32 o 
 -10  11   8        0.23        6.36     30.35 o 
  -9  11   8        2.84       -9.81     22.45 o 
  -8  11   8       39.62        5.00     26.13 o 
  -7  11   8       75.36       -6.06     22.27 o 
  -6  11   8       31.92        2.46     24.22 o 
  -4  11   8       46.95      144.31     48.14 o 
  -3  11   8      154.37      324.31     56.11 o 
  -2  11   8        0.61        2.66     31.32 o 
  -1  11   8        1.05       -1.29     43.58 o 
  -9  12   8        2.50      -13.08     26.79 o 
  -8  12   8        0.65        9.74     30.28 o 
  -7  12   8        4.29       32.01     33.70 o 
  -6  12   8        0.97      -21.83     29.18 o 
  -5  12   8       35.03       87.32     63.97 o 
  -4  12   8      128.79      250.37     62.60 o 
  -3  12   8       99.53      163.36     56.03 o 
   2 -18   9        4.46       40.27     55.97 o 
   3 -18   9       10.46       66.33     57.69 o 
   4 -18   9       35.05       38.18     52.51 o 
   5 -18   9       11.92       18.63     46.78 o 
   7 -18   9        6.44       -7.75     45.71 o 
   8 -18   9       11.58       36.20     47.22 o 
   9 -18   9       11.30       30.13     53.10 o 
   0 -17   9        6.72       19.81     31.31 o 
   1 -17   9       18.07       28.37     30.35 o 
   2 -17   9       95.84       73.75     53.72 o 
   3 -17   9       71.45       94.55     49.09 o 
   4 -17   9       45.67      121.78     50.12 o 
   5 -17   9       35.51       66.44     46.23 o 
   7 -17   9        9.43       54.68     43.25 o 
   8 -17   9       27.62        7.39     38.84 o 
   9 -17   9        9.44       -1.54     38.55 o 
  10 -17   9       27.80       -4.12     42.04 o 
  11 -17   9       58.51      104.58     58.50 o 
  -2 -16   9       24.23       -7.46     28.81 o 
  -1 -16   9        0.26       11.24     31.71 o 
   0 -16   9       13.65      -10.29     26.68 o 
   1 -16   9      127.92        4.08     23.04 o 
   2 -16   9       43.08       32.37     32.78 o 
   3 -16   9        1.65      -24.73     32.37 o 
   4 -16   9       12.41       12.86     33.55 o 
   5 -16   9       44.53       21.61     33.92 o 
   6 -16   9       39.41       52.92     35.35 o 
   7 -16   9       78.81       19.99     27.41 o 
   8 -16   9        0.23      -16.02     16.02 o 
   9 -16   9       88.36       -9.96     19.55 o 
  10 -16   9       85.57        7.02     23.85 o 
  11 -16   9       27.98       31.90     31.68 o 
  12 -16   9        3.30        4.15     26.64 o 
  -3 -15   9       53.94      139.64     52.92 o 
  -2 -15   9        0.77       29.40     27.45 o 
  -1 -15   9       35.02        4.81     27.05 o 
   0 -15   9      276.48        3.38     17.20 o 
   1 -15   9      183.64      173.34     48.62 o 
   2 -15   9       76.88       67.54     36.49 o 
   3 -15   9        3.82       33.26     29.58 o 
   4 -15   9       45.52       69.45     34.98 o 
   5 -15   9       64.75       94.26     36.97 o 
   6 -15   9       79.22       66.38     46.80 o 
   7 -15   9       19.29       -3.60     26.90 o 
   8 -15   9      124.77      100.80     40.13 o 
   9 -15   9       28.37       -2.24     17.45 o 
  10 -15   9        0.43        8.01     21.28 o 
  11 -15   9        1.13       29.21     30.17 o 
  12 -15   9        6.04       -9.70     28.41 o 
  -5 -14   9      126.20      198.51     61.96 o 
  -4 -14   9       27.15       36.78     40.75 o 
  -3 -14   9        1.96        3.27     32.15 o 
  -2 -14   9       30.84       -9.55     16.24 o 
  -1 -14   9       85.16        2.54     28.52 o 
   0 -14   9       13.91        3.56     25.91 o 
   1 -14   9       24.05       24.51     29.18 o 
   2 -14   9       11.28      -12.46     21.86 o 
   3 -14   9       51.12       88.12     34.95 o 
   4 -14   9       51.89       22.82     26.46 o 
   5 -14   9      119.55      180.83     40.35 o 
   6 -14   9       36.41       11.73     18.73 o 
   7 -14   9        6.51       28.74     29.03 o 
   8 -14   9      229.76      279.79     55.49 o 
   9 -14   9      176.14      179.84     49.98 o 
  10 -14   9        0.66      -14.88     18.30 o 
  11 -14   9        6.02       -5.33     21.57 o 
  12 -14   9        0.19      -24.73     24.73 o 
  13 -14   9       14.44       26.02     30.98 o 
  -6 -13   9       56.53       55.86     46.71 o 
  -5 -13   9       39.23      -29.18     35.79 o 
  -4 -13   9       19.57       83.71     38.44 o 
  -3 -13   9       46.52       77.68     40.94 o 
  -2 -13   9       92.08       67.21     34.87 o 
  -1 -13   9      130.66      167.49     42.59 o 
   0 -13   9       69.68       30.50     26.83 o 
   1 -13   9      136.64      145.55     38.00 o 
   2 -13   9      317.66      389.55     58.13 o 
   3 -13   9      208.27      231.40     43.58 o 
   4 -13   9       72.71       48.18     26.42 o 
   5 -13   9       93.01       91.98     31.53 o 
   6 -13   9       17.95       27.31     17.47 o 
   7 -13   9       59.71       50.89     29.80 o 
   8 -13   9       11.80       34.06     31.90 o 
   9 -13   9      123.44      136.66     45.16 o 
  10 -13   9       67.20       13.82     28.81 o 
  11 -13   9       21.63       -1.18     15.40 o 
  12 -13   9       26.90       11.72     27.41 o 
  13 -13   9       47.28       36.49     32.01 o 
  -7 -12   9       31.80       -6.17     42.04 o 
  -6 -12   9       28.93       65.15     42.44 o 
  -5 -12   9        8.28      -26.02     26.02 o 
  -4 -12   9       96.79      108.51     38.07 o 
  -3 -12   9      573.34      598.02     65.48 o 
  -2 -12   9      382.89      403.04     60.60 o 
  -1 -12   9       25.38       43.18     26.75 o 
   0 -12   9       91.26       66.59     29.18 o 
   1 -12   9      104.73      109.43     34.54 o 
   2 -12   9      598.13      785.21     66.14 o 
   3 -12   9      500.56      439.13     51.19 o 
   4 -12   9       42.90       40.61     24.84 o 
   5 -12   9      170.50      162.86     36.67 o 
   6 -12   9       96.05      118.41     24.25 o 
   7 -12   9        0.95      -13.52     20.73 o 
   8 -12   9      346.99      265.46     53.28 o 
   9 -12   9      325.42      291.22     56.96 o 
  10 -12   9       69.84       72.02     37.37 o 
  11 -12   9       55.23        4.04     16.87 o 
  12 -12   9       26.63        7.90     23.41 o 
  13 -12   9        8.33       38.29     31.27 o 
  -8 -11   9       36.96      120.71     60.67 o 
  -7 -11   9        1.07       -5.77     36.31 o 
  -6 -11   9        0.61      -12.71     29.80 o 
  -5 -11   9      138.82      174.81     49.65 o 
  -4 -11   9      403.04      355.38     59.16 o 
  -3 -11   9      224.30      257.93     49.42 o 
  -2 -11   9      112.59       61.15     28.88 o 
  -1 -11   9       27.20       77.06     28.92 o 
   0 -11   9        0.96      -16.10     16.10 o 
   1 -11   9       13.81       31.38     22.45 o 
   2 -11   9      120.81      126.92     32.82 o 
   3 -11   9      250.84      256.79     42.04 o 
   4 -11   9      311.08      285.60     43.14 o 
   5 -11   9      161.03      188.59     36.34 o 
   6 -11   9      124.68      154.25     23.63 o 
   7 -11   9       53.82       60.83     19.12 o 
   8 -11   9      125.81      138.46     37.70 o 
   9 -11   9      295.58      356.04     61.62 o 
  10 -11   9      272.91      277.70     56.66 o 
  11 -11   9      114.15       19.15     24.25 o 
  12 -11   9       27.40       33.66     30.17 o 
  13 -11   9        3.81       11.39     45.64 o 
  -8 -10   9        0.30      -21.39     37.19 o 
  -7 -10   9        0.65      -22.89     32.63 o 
  -6 -10   9        6.34      -13.67     28.66 o 
  -5 -10   9       75.42      121.15     41.34 o 
  -4 -10   9      144.20      177.12     41.34 o 
  -3 -10   9      310.42      328.59     52.22 o 
  -2 -10   9      328.57      385.81     48.98 o 
  -1 -10   9       30.29       31.20     22.71 o 
   0 -10   9      186.96      273.51     44.24 o 
   1 -10   9      357.22      403.78     47.37 o 
   2 -10   9      154.65      238.56     40.27 o 
   3 -10   9       26.96      -15.03     15.03 o 
   4 -10   9      759.90      735.71     55.34 o 
   5 -10   9      145.28      217.64     62.16 o 
   6 -10   9      324.78      360.36     29.96 o 
   7 -10   9       74.50       32.86     16.60 o 
   8 -10   9       23.67       49.35     25.83 o 
   9 -10   9      138.44      146.69     41.01 o 
  10 -10   9      188.34      239.66     54.57 o 
  11 -10   9       80.98      113.95     42.77 o 
  12 -10   9        9.01      -14.29     31.49 o 
  13 -10   9       10.47       29.88     43.18 o 
  14 -10   9        2.11      -21.06     42.70 o 
  -9  -9   9       46.52       72.17     45.49 o 
  -8  -9   9       31.10       17.24     24.39 o 
  -7  -9   9        4.12        5.57     20.54 o 
  -6  -9   9      247.12      355.17     73.38 o 
  -5  -9   9      552.21      586.89     78.55 o 
  -4  -9   9      506.05      580.01     58.46 o 
  -3  -9   9        3.38      -15.91     15.91 o 
  -2  -9   9        1.05       -5.33     16.46 o 
  -1  -9   9      731.68      818.50     62.69 o 
   0  -9   9      264.42      246.39     41.45 o 
   1  -9   9       62.15       71.58     24.18 o 
   2  -9   9       64.23       88.41     25.94 o 
   3  -9   9      545.34      499.83     45.79 o 
   4  -9   9      565.52      589.35     47.55 o 
   5  -9   9      284.09      308.21     32.19 o 
   6  -9   9        3.10        8.25     12.09 o 
   7  -9   9        6.34       -0.27     12.11 o 
   8  -9   9      157.49      162.97     39.98 o 
   9  -9   9       50.26      104.62     36.27 o 
  10  -9   9       23.24       13.05     28.00 o 
  11  -9   9        5.51       32.56     32.37 o 
  12  -9   9       14.76       11.32     35.31 o 
  13  -9   9        5.24       -2.87     36.01 o 
 -10  -8   9        0.15      -28.91     30.29 o 
  -9  -8   9       40.02       48.76     28.33 o 
  -8  -8   9        1.82       -2.42     19.16 o 
  -7  -8   9       61.76       88.77     22.98 o 
  -6  -8   9      956.32     1140.90     53.63 o 
  -5  -8   9      188.90      195.11     32.06 o 
  -4  -8   9        1.63       22.92     13.48 o 
  -3  -8   9      425.60      419.51     28.68 o 
  -2  -8   9      608.81      600.30     53.83 o 
  -1  -8   9       22.69       10.88     15.80 o 
   0  -8   9       14.99       -1.84     14.11 o 
   1  -8   9      291.97      320.47     38.95 o 
   2  -8   9      140.99      126.30     28.81 o 
   3  -8   9      225.08      238.08     31.49 o 
   4  -8   9      242.99      232.19     44.52 o 
   5  -8   9       34.07       40.55     13.29 o 
   6  -8   9      101.77      133.53     20.70 o 
   7  -8   9      340.49      348.72     30.90 o 
   8  -8   9      206.19      187.59     42.11 o 
   9  -8   9       90.59      108.66     38.92 o 
  10  -8   9       35.77        3.49     28.18 o 
  11  -8   9        7.55       15.98     33.04 o 
  12  -8   9       28.49       43.88     40.46 o 
  13  -8   9        3.54       20.32     38.99 o 
 -11  -7   9        3.65      -16.10     46.78 o 
 -10  -7   9        0.03       -6.15     26.71 o 
  -9  -7   9       12.57       26.62     23.09 o 
  -8  -7   9       84.35      130.31     41.56 o 
  -7  -7   9      429.80      486.96     38.59 o 
  -6  -7   9      234.22      255.77     34.36 o 
  -5  -7   9      188.66      201.41     31.80 o 
  -4  -7   9      205.08      217.06     24.84 o 
  -3  -7   9       35.21       29.26     11.90 o 
  -2  -7   9     1414.57     1559.46     46.33 o 
  -1  -7   9      552.72      572.63     50.45 o 
   0  -7   9        0.76        8.56     13.27 o 
   1  -7   9     1636.20     1593.31     78.16 o 
   2  -7   9      974.63      927.09     57.29 o 
   3  -7   9       14.18      -10.69     10.88 o 
   4  -7   9       61.86       52.69     17.53 o 
   5  -7   9      119.75      115.80     19.89 o 
   6  -7   9        1.17        8.73     10.62 o 
   7  -7   9       83.28      113.34     21.46 o 
   8  -7   9        0.77       -5.22     17.60 o 
   9  -7   9        5.09       -8.78     23.15 o 
  10  -7   9       75.77       42.96     34.10 o 
  11  -7   9        9.75       -0.99     33.07 o 
  12  -7   9      158.82      102.63     45.60 o 
  13  -7   9        5.95       20.69     44.13 o 
 -11  -6   9        8.89       42.30     46.30 o 
 -10  -6   9       14.19       21.39     24.29 o 
  -9  -6   9      252.72      291.17     37.60 o 
  -8  -6   9      171.20      230.92     32.78 o 
  -7  -6   9      320.12      395.72     53.28 o 
  -6  -6   9       29.08       32.56     15.52 o 
  -5  -6   9       20.33       11.88     11.90 o 
  -4  -6   9      316.02      306.97     25.04 o 
  -3  -6   9       99.68      100.21     24.79 o 
  -2  -6   9     1303.83     1423.43     91.61 o 
  -1  -6   9      242.22      213.42     15.85 o 
   0  -6   9      612.63      600.52     47.59 o 
   1  -6   9      139.29      111.89     26.60 o 
   2  -6   9       70.99       37.19     17.68 o 
   3  -6   9      712.66      688.23     35.63 o 
   4  -6   9       48.93       52.17      8.98 o 
   5  -6   9      119.15      122.00     13.65 o 
   6  -6   9      121.34      144.90     16.09 o 
   7  -6   9      103.67      126.62     20.72 o 
   8  -6   9      355.49      293.84     28.63 o 
   9  -6   9        5.38        0.60     15.47 o 
  10  -6   9      176.82      229.74     51.63 o 
  11  -6   9      296.80      252.19     58.43 o 
  12  -6   9       80.95      104.51     49.57 o 
  13  -6   9        0.25       72.61     47.59 o 
 -12  -5   9       17.76       42.63     49.09 o 
 -11  -5   9       20.28       53.91     40.68 o 
 -10  -5   9       61.33      134.41     29.84 o 
  -9  -5   9      315.47      409.67     42.21 o 
  -8  -5   9       80.65      107.31     23.61 o 
  -7  -5   9      665.74      769.40     42.92 o 
  -6  -5   9       63.03       68.22     28.79 o 
  -5  -5   9      367.72      459.43     30.44 o 
  -4  -5   9     1122.36     1154.81     50.58 o 
  -3  -5   9       24.99       32.69     11.72 o 
  -2  -5   9       84.60       78.11     12.88 o 
  -1  -5   9      609.72      634.80     48.29 o 
   0  -5   9      587.64      565.21     44.13 o 
   1  -5   9      577.70      526.00     43.58 o 
   2  -5   9     1066.93     1012.42     58.76 o 
   3  -5   9        2.72       -0.44      5.67 o 
   4  -5   9      287.25      272.80     16.88 o 
   5  -5   9      806.82      851.14     29.19 o 
   6  -5   9      511.39      548.69     34.60 o 
   7  -5   9      501.77      553.77     27.66 o 
   8  -5   9        0.17        4.45     14.43 o 
   9  -5   9       17.71       -4.27     15.92 o 
  10  -5   9      158.29      213.66     32.22 o 
  11  -5   9       63.23       94.02     27.83 o 
  12  -5   9        3.09       48.65     46.71 o 
  13  -5   9       17.68       80.03     56.92 o 
 -12  -4   9        4.82       15.18     40.35 o 
 -11  -4   9       87.42       75.33     39.83 o 
 -10  -4   9      241.64      341.56     39.43 o 
  -9  -4   9      270.87      355.13     42.99 o 
  -8  -4   9        8.49      -13.22     13.22 o 
  -7  -4   9       85.35       85.03     19.89 o 
  -6  -4   9       77.77       87.27     18.79 o 
  -5  -4   9      518.45      594.13     46.39 o 
  -4  -4   9      183.01      205.64     35.24 o 
  -3  -4   9       79.66       95.60     14.96 o 
  -2  -4   9      106.08      110.62     14.53 o 
  -1  -4   9      423.04      319.46     18.26 o 
   0  -4   9     1108.62     1153.36     35.42 o 
   1  -4   9      490.16      454.25     18.81 o 
   2  -4   9       31.46       26.63      7.90 o 
   3  -4   9      527.87      558.41     29.37 o 
   4  -4   9      541.46      520.07     23.28 o 
   5  -4   9       38.54       46.47     10.97 o 
   6  -4   9      495.01      418.82     24.04 o 
   7  -4   9       17.42       26.48     11.50 o 
   8  -4   9       87.37       96.43     17.75 o 
   9  -4   9      226.39      320.67     36.71 o 
  10  -4   9       85.27      122.25     28.85 o 
  11  -4   9        0.96       10.57     28.50 o 
  12  -4   9        0.82       -8.35     28.20 o 
 -13  -3   9       10.83       13.19     50.20 o 
 -12  -3   9        5.41       31.75     37.70 o 
 -11  -3   9       13.15       36.05     35.57 o 
 -10  -3   9      182.03      255.60     34.24 o 
  -9  -3   9       32.97       36.16     18.23 o 
  -8  -3   9       55.04       45.03     17.65 o 
  -7  -3   9      107.35      120.05     31.29 o 
  -6  -3   9       20.89       28.07     12.93 o 
  -5  -3   9      117.88       79.01     15.83 o 
  -4  -3   9        2.12       -6.57      7.58 o 
  -3  -3   9      287.90      279.91     24.90 o 
  -2  -3   9     1178.93     1142.25     54.46 o 
  -1  -3   9     2157.96     2160.53     60.93 o 
   0  -3   9      160.62      113.73     24.91 o 
   1  -3   9      361.59      354.92     21.53 o 
   2  -3   9       21.32       18.53      7.80 o 
   3  -3   9        1.72       -4.09      6.72 o 
   4  -3   9       11.09        9.01      8.12 o 
   5  -3   9       49.00       68.44     13.11 o 
   6  -3   9       24.63       24.16     11.76 o 
   7  -3   9      104.19      113.75     18.31 o 
   8  -3   9      252.69      293.80     27.42 o 
   9  -3   9       86.16       93.98     25.84 o 
  10  -3   9       69.19       65.98     27.93 o 
  11  -3   9        2.40       16.35     29.12 o 
  12  -3   9       15.59       40.16     33.55 o 
 -13  -2   9        0.55       -0.48     45.05 o 
 -12  -2   9        2.25       -0.51     33.00 o 
 -11  -2   9       41.14      -17.86     29.03 o 
 -10  -2   9       15.87       -7.61     22.38 o 
  -9  -2   9       26.65       15.64     16.30 o 
  -8  -2   9       33.68       42.97     23.74 o 
  -7  -2   9      544.13      591.96     36.21 o 
  -6  -2   9     1478.33     1676.02     55.74 o 
  -5  -2   9      375.15      504.82     76.19 o 
  -4  -2   9        7.10       18.85     10.68 o 
  -3  -2   9      699.50      627.61     42.52 o 
  -2  -2   9     1422.05     1490.46     74.84 o 
  -1  -2   9      599.22      552.31     39.93 o 
   0  -2   9      326.46      313.54     16.39 o 
   1  -2   9       41.35       43.06      9.20 o 
   2  -2   9      142.41      131.98     14.35 o 
   3  -2   9      715.59      778.68     56.83 o 
   4  -2   9       19.06      -12.29     14.76 o 
   5  -2   9      451.32      514.60     26.52 o 
   6  -2   9      133.26      166.70     20.07 o 
   7  -2   9      296.75      385.96     33.30 o 
   8  -2   9      139.28      125.72     22.13 o 
   9  -2   9        4.13       23.61     21.95 o 
  10  -2   9       26.04       58.22     27.77 o 
  11  -2   9        6.39       20.65     30.77 o 
 -13  -1   9       48.79       78.93     51.19 o 
 -12  -1   9       84.19      148.31     46.04 o 
 -11  -1   9       64.59      112.74     38.40 o 
 -10  -1   9        6.57       -6.43     23.89 o 
  -9  -1   9        1.25       -0.46     13.76 o 
  -8  -1   9      351.02      444.44     59.16 o 
  -7  -1   9      627.68      676.09     38.26 o 
  -6  -1   9      119.01      113.05     19.57 o 
  -5  -1   9       44.65       36.68     12.54 o 
  -4  -1   9      615.60      594.87     45.25 o 
  -3  -1   9     1367.10     1384.82     45.08 o 
  -2  -1   9      518.19      460.24     26.19 o 
  -1  -1   9       14.57        9.84      8.47 o 
   0  -1   9      256.98      264.55     17.58 o 
   1  -1   9      466.01      498.15     22.25 o 
   2  -1   9      316.81      328.49     20.47 o 
   3  -1   9       17.00       27.17      9.24 o 
   4  -1   9      130.17      110.85     15.07 o 
   5  -1   9      431.33      460.08     27.19 o 
   6  -1   9      492.53      570.19     36.05 o 
   7  -1   9      630.90      709.52     60.39 o 
   8  -1   9      193.96      210.37     29.22 o 
   9  -1   9        5.31       10.33     23.03 o 
  10  -1   9       20.55       66.66     42.99 o 
  11  -1   9       12.58       57.73     49.98 o 
 -13   0   9       16.30       46.67     45.82 o 
 -12   0   9       20.28      -12.86     33.18 o 
 -11   0   9        5.44       -2.68     23.59 o 
 -10   0   9       18.55       29.21     26.79 o 
  -9   0   9      222.73      208.74     28.54 o 
  -8   0   9      466.07      428.67     32.49 o 
  -7   0   9      121.67      114.70     21.74 o 
  -6   0   9       35.06       22.34     12.88 o 
  -5   0   9      354.96      361.74     46.01 o 
  -4   0   9     1093.29     1072.05     41.85 o 
  -3   0   9     1039.13     1067.25     40.92 o 
  -2   0   9        5.36        7.21      9.39 o 
  -1   0   9      583.78      573.52     22.22 o 
   0   0   9      224.32      200.26     16.77 o 
   1   0   9       99.19      113.69     11.81 o 
   2   0   9        2.59       -5.11      7.00 o 
   3   0   9      160.05      143.57     21.97 o 
   4   0   9      214.00      170.15     19.25 o 
   5   0   9       97.26      108.21     17.95 o 
   6   0   9      376.58      449.15     30.92 o 
   7   0   9      406.27      432.29     31.87 o 
   8   0   9        3.99        3.79     21.33 o 
   9   0   9       24.40       30.28     35.02 o 
  10   0   9      120.87      163.12     55.89 o 
 -14   1   9       56.23      136.59     57.77 o 
 -13   1   9       18.74       46.19     41.12 o 
 -12   1   9       18.22        7.28     31.57 o 
 -11   1   9       19.16       61.44     32.30 o 
 -10   1   9      240.89      280.01     51.63 o 
  -9   1   9      315.49      405.53     34.60 o 
  -8   1   9      274.47      266.62     29.88 o 
  -7   1   9       66.05       51.01     16.58 o 
  -6   1   9       15.93        4.42     10.88 o 
  -5   1   9      203.42      257.75     32.08 o 
  -4   1   9      139.40      134.14     19.11 o 
  -3   1   9      340.44      329.63     24.75 o 
  -2   1   9      434.17      404.52     18.71 o 
  -1   1   9      103.70       97.44     11.23 o 
   0   1   9      112.20       94.06     10.30 o 
   1   1   9      153.53      158.49     13.43 o 
   2   1   9       19.44        6.07      9.12 o 
   3   1   9      100.57      150.89     22.55 o 
   4   1   9      502.59      549.92     29.50 o 
   5   1   9      505.59      552.92     31.86 o 
   6   1   9      309.39      401.11     39.48 o 
   7   1   9        0.26        0.19     19.66 o 
   8   1   9       41.18       64.01     40.16 o 
   9   1   9       81.12       99.92     54.72 o 
  10   1   9       31.34       51.37     51.81 o 
 -14   2   9       17.12       13.85     42.77 o 
 -13   2   9        2.23       30.02     35.64 o 
 -12   2   9        2.57        9.37     31.93 o 
 -11   2   9       64.82       79.89     36.82 o 
 -10   2   9      158.06      150.48     39.83 o 
  -9   2   9       43.54       37.92     18.11 o 
  -8   2   9      111.17      128.64     44.98 o 
  -7   2   9      652.83      817.22     43.38 o 
  -6   2   9      465.32      470.66     36.91 o 
  -5   2   9      290.75      327.45     26.79 o 
  -4   2   9       48.00       68.01     16.00 o 
  -3   2   9       36.75       17.58     10.68 o 
  -2   2   9      919.29      908.51     40.88 o 
  -1   2   9      321.95      328.63     26.86 o 
   0   2   9      311.28      315.25     21.58 o 
   1   2   9       24.02       30.72     12.91 o 
   2   2   9       12.82        1.39     11.14 o 
   3   2   9      228.54      252.88     31.08 o 
   4   2   9      260.61      254.18     58.10 o 
   5   2   9      110.24      161.02     29.73 o 
   6   2   9        0.10       -0.83     17.26 o 
   7   2   9        0.21       -9.96     30.54 o 
   8   2   9       61.82       20.58     38.77 o 
   9   2   9       64.08       49.68     48.43 o 
 -14   3   9        7.82        3.05     34.17 o 
 -13   3   9        4.91       25.06     25.17 o 
 -12   3   9       67.08       80.51     33.22 o 
 -11   3   9      124.79      125.56     39.58 o 
 -10   3   9        1.52        2.32     19.18 o 
  -9   3   9       91.44       86.53     22.50 o 
  -8   3   9        1.72       -0.86     12.77 o 
  -7   3   9       66.78       77.49     18.86 o 
  -6   3   9     3439.20     4074.37    131.32 o 
  -5   3   9      543.57      531.42     33.76 o 
  -4   3   9      309.38      316.42     27.91 o 
  -3   3   9       25.18       38.47     13.50 o 
  -2   3   9      544.06      485.85     47.04 o 
  -1   3   9       62.49       69.99     14.59 o 
   0   3   9      281.61      279.29     23.53 o 
   1   3   9       35.91       41.83     16.45 o 
   2   3   9       30.46       51.68     18.43 o 
   3   3   9       89.41       95.15     47.18 o 
   4   3   9       67.62       53.81     20.72 o 
   5   3   9        0.82        2.70     23.68 o 
   6   3   9        1.65      -18.20     18.20 o 
   7   3   9       32.90       55.63     41.34 o 
   8   3   9      108.78      152.76     54.86 o 
 -14   4   9        0.44       16.72     33.40 o 
 -13   4   9      105.17        7.24     26.72 o 
 -12   4   9      216.36       51.26     27.16 o 
 -11   4   9      182.67      177.16     49.20 o 
 -10   4   9        0.50       10.40     24.69 o 
  -9   4   9        0.54       13.45     20.76 o 
  -8   4   9       33.74       70.09     18.15 o 
  -7   4   9       39.11       49.28     27.16 o 
  -6   4   9      714.15      777.14     42.22 o 
  -5   4   9      296.58      342.74     29.24 o 
  -4   4   9      108.13      118.89     34.06 o 
  -3   4   9      161.00      206.52     26.18 o 
  -2   4   9        4.05       24.47     12.75 o 
  -1   4   9       13.49        4.05      9.27 o 
   0   4   9      299.19      343.67     37.18 o 
   1   4   9      533.90      602.80     61.26 o 
   2   4   9     1364.15     1645.59    182.49 o 
   3   4   9      366.63      455.08     41.97 o 
   4   4   9       37.07       26.55     20.09 o 
   5   4   9       28.27       21.18     22.36 o 
   6   4   9      100.04       67.76     38.77 o 
   7   4   9       84.23      150.48     55.34 o 
 -14   5   9       22.89       -2.50     26.94 o 
 -13   5   9       99.71        9.00     28.55 o 
 -12   5   9       75.47       16.02     16.13 o 
 -11   5   9       27.45       23.89     30.21 o 
 -10   5   9       13.23       22.20     27.82 o 
  -9   5   9       33.69       43.69     31.05 o 
  -8   5   9      772.82      798.39     44.62 o 
  -7   5   9      273.81      252.67     31.25 o 
  -6   5   9        4.03        8.14     13.83 o 
  -5   5   9      554.75      498.66     36.25 o 
  -4   5   9     1024.80     1039.26     49.15 o 
  -3   5   9       97.87       43.45     23.13 o 
  -2   5   9       13.18       -9.04     12.79 o 
  -1   5   9       84.49       90.41     17.17 o 
   0   5   9      106.10      197.97     24.29 o 
   1   5   9      307.05      372.99     41.81 o 
   2   5   9      259.61      319.85     39.08 o 
   3   5   9       16.26       46.52     39.10 o 
   4   5   9        5.66       19.21     22.27 o 
   5   5   9        0.39       -0.48     33.55 o 
   6   5   9       34.20       22.53     44.21 o 
 -14   6   9       20.57       -8.82     26.86 o 
 -13   6   9       39.04       -3.45     28.26 o 
 -12   6   9       27.40       -8.12     20.03 o 
 -11   6   9        5.19       12.16     27.12 o 
 -10   6   9       82.59      110.13     40.94 o 
  -9   6   9      302.68      363.24     59.49 o 
  -8   6   9       44.49       70.91     20.78 o 
  -7   6   9       64.42       51.33     25.19 o 
  -6   6   9      150.70      192.06     36.62 o 
  -5   6   9        5.98       11.54     13.41 o 
  -4   6   9       60.24       41.28     17.89 o 
  -3   6   9        8.55       -1.97     23.55 o 
  -2   6   9        0.70       -5.25     10.52 o 
  -1   6   9       49.24       45.43     28.94 o 
   0   6   9       25.98       23.22     15.16 o 
   1   6   9        3.62        7.18     18.79 o 
   2   6   9       29.76       15.03     20.89 o 
   3   6   9        8.20       23.30     31.09 o 
   4   6   9       19.67       13.52     35.17 o 
   5   6   9       21.47       22.05     46.41 o 
 -13   7   9       29.06      -12.24     28.88 o 
 -12   7   9       22.69       12.71     26.64 o 
 -11   7   9       55.47       24.07     17.05 o 
 -10   7   9       89.34       77.94     36.97 o 
  -9   7   9       96.31      115.50     40.64 o 
  -8   7   9       22.52       28.21     23.74 o 
  -7   7   9       97.13       88.11     49.72 o 
  -6   7   9      116.65      138.15     26.84 o 
  -5   7   9       17.25       22.59     16.08 o 
  -4   7   9        0.68      -12.24     12.24 o 
  -3   7   9       14.55      -13.56     24.93 o 
  -2   7   9       27.54       36.34     24.16 o 
  -1   7   9       28.10       25.19     16.19 o 
   0   7   9      181.69      239.46     37.45 o 
   1   7   9      123.14       64.91     70.90 o 
   2   7   9       53.18       33.04     37.33 o 
   3   7   9       65.52      108.44     45.75 o 
   4   7   9       88.92      197.52     57.36 o 
 -13   8   9       10.71        5.00     29.54 o 
 -12   8   9       45.03       22.42     31.01 o 
 -11   8   9      121.33       -2.72     21.35 o 
 -10   8   9       72.83        0.40     16.35 o 
  -9   8   9        2.52       -9.59     26.27 o 
  -8   8   9        1.32       32.88     20.22 o 
  -7   8   9      136.73      160.49     28.32 o 
  -6   8   9      221.04      257.17     36.01 o 
  -5   8   9      433.65      482.61     44.37 o 
  -4   8   9        2.42       -0.32     17.12 o 
  -3   8   9       32.65       49.07     20.62 o 
  -2   8   9      107.79      197.23     55.42 o 
  -1   8   9      102.00      105.81     26.27 o 
   0   8   9        3.24       20.24     24.90 o 
   1   8   9       98.90      195.38     55.60 o 
   2   8   9       23.38       17.82     37.22 o 
   3   8   9       26.61       -2.17     42.33 o 
 -12   9   9        3.29       -8.75     28.66 o 
 -11   9   9       11.91        2.32     28.81 o 
 -10   9   9        1.46        2.68     19.33 o 
  -9   9   9        8.10      -12.35     18.48 o 
  -8   9   9       30.80       -4.37     15.14 o 
  -7   9   9       56.26       37.53     21.57 o 
  -6   9   9        0.40      -10.42     17.08 o 
  -5   9   9        6.93       15.66     20.90 o 
  -4   9   9       64.73       58.10     33.62 o 
  -3   9   9      167.65      243.63     49.22 o 
  -2   9   9      149.09      207.41     31.58 o 
  -1   9   9       80.78      179.18     53.03 o 
   0   9   9       25.70       39.80     43.99 o 
   1   9   9       31.29       46.34     46.74 o 
 -11  10   9       16.87      -18.56     26.20 o 
 -10  10   9        2.00      -11.39     25.43 o 
  -9  10   9        5.90      -11.28     24.44 o 
  -8  10   9       18.97       41.16     29.73 o 
  -7  10   9       57.43       36.32     37.02 o 
  -6  10   9        7.32       22.69     17.36 o 
  -5  10   9       29.86       16.99     38.88 o 
  -4  10   9       52.97      195.51     73.90 o 
  -3  10   9       57.14       80.68     36.84 o 
  -2  10   9        1.24      -13.30     27.90 o 
  -1  10   9       14.98      -36.78     44.57 o 
   0  10   9       57.52       41.85     51.92 o 
 -10  11   9        8.56        5.77     29.80 o 
  -9  11   9       12.34      -22.89     22.89 o 
  -8  11   9       47.37       25.02     31.82 o 
  -7  11   9       11.51       -4.23     29.10 o 
  -6  11   9       17.76      -17.38     22.82 o 
  -5  11   9       33.61      133.48     65.84 o 
  -4  11   9       24.39       60.25     45.26 o 
  -3  11   9       13.10       55.12     42.86 o 
   3 -18  10       38.23       38.03     55.89 o 
   4 -18  10       17.06       -0.07     48.98 o 
   5 -18  10       51.65      105.79     53.83 o 
   6 -18  10      161.80      244.73     68.53 o 
   7 -18  10        6.09      -16.50     48.73 o 
   8 -18  10        0.15      -31.01     46.78 o 
   0 -17  10       12.68       38.18     31.90 o 
   1 -17  10       24.03      -17.01     30.02 o 
   2 -17  10       87.60      115.31     54.09 o 
   3 -17  10        0.03       18.78     44.94 o 
   4 -17  10       35.25       37.96     39.43 o 
   5 -17  10       96.51      111.16     48.69 o 
   6 -17  10        5.30       11.80     22.16 o 
   7 -17  10       14.78       -1.03     22.75 o 
   8 -17  10       15.55       14.70     24.62 o 
   9 -17  10       55.11       -5.22     30.57 o 
  10 -17  10       79.24        8.75     31.71 o 
  -2 -16  10        0.14        7.28     26.60 o 
  -1 -16  10        1.49        9.15     31.49 o 
   0 -16  10       28.75        1.54     29.51 o 
   1 -16  10       98.77       -0.88     24.44 o 
   2 -16  10       24.61       50.09     37.59 o 
   3 -16  10       17.17       -6.32     35.35 o 
   4 -16  10       62.80      115.72     45.75 o 
   5 -16  10        7.41      -20.39     28.52 o 
   6 -16  10        2.78       18.59     20.65 o 
   7 -16  10        9.07       29.18     15.25 o 
   8 -16  10       11.95       -8.42     23.30 o 
   9 -16  10       86.74       13.12     26.16 o 
  10 -16  10      114.28       30.06     32.96 o 
  11 -16  10       32.86       -2.65     30.98 o 
  -3 -15  10        6.23        0.44     36.89 o 
  -2 -15  10       14.59        0.15     28.66 o 
  -1 -15  10      124.18       -9.66     24.95 o 
   0 -15  10      153.03       10.33     14.40 o 
   1 -15  10       15.68       54.13     36.71 o 
   2 -15  10       10.20       -2.17     32.52 o 
   3 -15  10       42.93       69.97     39.21 o 
   4 -15  10       41.31       41.56     32.67 o 
   5 -15  10        0.48      -11.69     25.36 o 
   6 -15  10       31.07       48.70     24.58 o 
   7 -15  10      123.78       25.32     31.42 o 
   8 -15  10       63.36       -0.37     19.66 o 
   9 -15  10       42.78        2.54     18.78 o 
  10 -15  10        8.01      -13.89     25.58 o 
  11 -15  10        1.04        6.25     30.98 o 
  12 -15  10        0.22      -26.38     26.38 o 
  -4 -14  10       53.15      107.85     48.69 o 
  -3 -14  10       21.00       31.68     34.03 o 
  -2 -14  10        3.71      -17.57     17.57 o 
  -1 -14  10       12.91       12.38     24.14 o 
   0 -14  10       50.56       40.83     35.39 o 
   1 -14  10      154.59      187.59     47.11 o 
   2 -14  10      239.20      258.70     50.42 o 
   3 -14  10      162.98      180.35     42.85 o 
   4 -14  10       46.88       61.62     34.03 o 
   5 -14  10        5.16       -3.67     24.80 o 
   6 -14  10      298.57      278.25     48.47 o 
   7 -14  10      202.42      257.16     56.66 o 
   8 -14  10       55.15       45.71     33.26 o 
   9 -14  10       10.48        0.07     19.29 o 
  10 -14  10        2.83       -2.13     19.48 o 
  11 -14  10       13.30      -16.32     22.27 o 
  12 -14  10       13.49        4.92     32.67 o 
  -6 -13  10        0.45      -38.00     38.00 o 
  -5 -13  10        0.04      -24.29     31.09 o 
  -4 -13  10       26.83       31.79     32.37 o 
  -3 -13  10       36.52       93.15     38.80 o 
  -2 -13  10       52.90       18.01     29.62 o 
  -1 -13  10       16.01      -21.72     21.72 o 
   0 -13  10        1.88      -11.72     23.81 o 
   1 -13  10      103.98       99.66     35.06 o 
   2 -13  10      391.74      434.13     53.10 o 
   3 -13  10      240.94      243.56     47.00 o 
   4 -13  10       11.25       25.61     23.67 o 
   5 -13  10       24.21       31.35     26.38 o 
   6 -13  10      319.81      335.13     62.14 o 
   7 -13  10      444.48      594.79     66.99 o 
   8 -13  10       21.89       -2.68     26.68 o 
   9 -13  10        1.44       -5.33     26.57 o 
  10 -13  10        0.22      -13.89     13.89 o 
  11 -13  10       32.72       15.76     24.03 o 
  12 -13  10       11.49      -21.83     21.83 o 
  13 -13  10        7.08       41.30     33.95 o 
  -7 -12  10        2.62       21.53     44.65 o 
  -6 -12  10        4.38       -8.49     38.92 o 
  -5 -12  10       12.21      -12.27     30.32 o 
  -4 -12  10       94.66      151.95     45.64 o 
  -3 -12  10      177.70      256.97     52.77 o 
  -2 -12  10       62.65       77.39     34.80 o 
  -1 -12  10      131.70      136.59     40.02 o 
   0 -12  10        3.28       -4.92     19.92 o 
   1 -12  10        1.06       14.99     22.93 o 
   2 -12  10        1.19       -6.36     18.56 o 
   3 -12  10       29.27       32.74     25.54 o 
   4 -12  10       30.00       18.56     22.20 o 
   5 -12  10      311.09      348.47     50.67 o 
   6 -12  10      232.63      293.18     34.25 o 
   7 -12  10      180.17      186.82     45.16 o 
   8 -12  10       17.13        4.34     26.90 o 
   9 -12  10      368.90      329.69     63.09 o 
  10 -12  10      272.63       37.37     29.43 o 
  11 -12  10       15.55       35.17     30.98 o 
  12 -12  10        7.56       67.28     44.90 o 
  13 -12  10        1.58       29.03     48.14 o 
  -8 -11  10        4.31       13.16     47.04 o 
  -7 -11  10        0.78       14.29     38.84 o 
  -6 -11  10        0.54       -3.75     32.19 o 
  -5 -11  10       40.54        9.59     31.53 o 
  -4 -11  10      216.27      320.98     58.35 o 
  -3 -11  10       16.14       37.37     26.86 o 
  -2 -11  10       27.53       23.70     26.05 o 
  -1 -11  10      107.43      107.78     32.96 o 
   0 -11  10       39.63       29.95     25.25 o 
   1 -11  10       11.12        2.83     20.62 o 
   2 -11  10       99.61       87.68     28.99 o 
   3 -11  10        7.59       -6.36     17.01 o 
   4 -11  10      420.08      486.16     51.04 o 
   5 -11  10     1216.62     1413.74     59.45 o 
   6 -11  10      152.03      156.51     25.98 o 
   7 -11  10       58.24       48.10     21.61 o 
   8 -11  10        3.72       22.56     23.67 o 
   9 -11  10      144.01      155.40     44.39 o 
  10 -11  10      208.82      207.07     53.76 o 
  11 -11  10       22.00       44.21     42.30 o 
  12 -11  10        6.10       21.35     35.35 o 
  13 -11  10        1.19      -23.19     37.26 o 
  -8 -10  10        0.49      -16.98     39.36 o 
  -7 -10  10        3.87      -13.78     31.53 o 
  -6 -10  10      105.01      118.88     39.94 o 
  -5 -10  10      112.26      104.21     39.03 o 
  -4 -10  10      126.13      230.15     46.41 o 
  -3 -10  10      209.21      232.42     47.15 o 
  -2 -10  10       72.40       75.22     29.14 o 
  -1 -10  10      333.55      464.00     52.92 o 
   0 -10  10      204.10      197.70     39.65 o 
   1 -10  10       55.77      111.27     31.09 o 
   2 -10  10      190.87      115.13     30.21 o 
   3 -10  10      207.00      243.23     41.49 o 
   4 -10  10      527.65      503.03     48.80 o 
   5 -10  10       64.16       41.67     16.74 o 
   6 -10  10        7.56       21.40     16.01 o 
   7 -10  10        0.38        9.03     23.83 o 
   8 -10  10        2.65       21.79     26.83 o 
   9 -10  10      187.27      311.36     58.76 o 
  10 -10  10       86.27      107.34     44.72 o 
  11 -10  10        0.05      -24.55     24.55 o 
  12 -10  10       35.56       -5.51     39.14 o 
  13 -10  10       19.03      -18.01     36.16 o 
  -9  -9  10        0.43       15.76     41.27 o 
  -8  -9  10        0.07        6.80     37.89 o 
  -7  -9  10      101.26      143.57     47.15 o 
  -6  -9  10       49.97       94.62     36.89 o 
  -5  -9  10      195.95      260.32     48.07 o 
  -4  -9  10      151.57      230.92     46.82 o 
  -3  -9  10      128.79      143.94     38.69 o 
  -2  -9  10      120.70      147.50     36.27 o 
  -1  -9  10       35.48       55.67     23.81 o 
   0  -9  10       19.51       32.37     22.97 o 
   1  -9  10      436.89      521.18     50.86 o 
   2  -9  10     1579.13     1715.79     87.16 o 
   3  -9  10       91.38      119.94     30.17 o 
   4  -9  10      334.22      324.44     39.58 o 
   5  -9  10       23.92       16.05     12.81 o 
   6  -9  10        0.20       -4.32     19.09 o 
   7  -9  10       75.80       77.64     19.35 o 
   8  -9  10      117.78      119.02     37.67 o 
   9  -9  10      153.37      174.14     45.93 o 
  10  -9  10        0.91       -0.33     25.76 o 
  11  -9  10       23.92      -16.65     34.32 o 
  12  -9  10      105.94       89.85     48.51 o 
  13  -9  10       54.39      133.06     55.71 o 
 -10  -8  10        4.51      -34.87     41.16 o 
  -9  -8  10        9.47       43.77     41.38 o 
  -8  -8  10       45.89       92.05     41.78 o 
  -7  -8  10        2.51        8.30     26.57 o 
  -6  -8  10       42.61       52.33     28.07 o 
  -5  -8  10        1.74        6.03     23.26 o 
  -4  -8  10        2.16      -17.60     17.60 o 
  -3  -8  10      115.83      101.79     30.43 o 
  -2  -8  10     1690.51     2137.17    104.47 o 
  -1  -8  10       22.43       15.95     17.90 o 
   0  -8  10      303.93      334.88     41.85 o 
   1  -8  10     1589.74     1871.82     90.91 o 
   2  -8  10     1420.21     1529.96     79.74 o 
   3  -8  10       39.50       34.03     20.28 o 
   4  -8  10        3.06       15.73     11.41 o 
   5  -8  10       26.12       26.38     13.12 o 
   6  -8  10       18.69        4.99     24.09 o 
   7  -8  10      443.06      473.70    105.96 o 
   8  -8  10       21.02       35.94     27.71 o 
   9  -8  10        6.17       -1.80     20.36 o 
  10  -8  10       22.83       35.79     30.50 o 
  11  -8  10       13.31        7.57     37.15 o 
  12  -8  10       83.99       22.56     43.32 o 
  13  -8  10       96.83      143.06     57.14 o 
 -10  -7  10        1.02        8.38     40.13 o 
  -9  -7  10       39.33       72.24     28.58 o 
  -8  -7  10       92.68      114.25     27.80 o 
  -7  -7  10        3.17       18.76     22.73 o 
  -6  -7  10       64.69       50.28     19.02 o 
  -5  -7  10       93.88      157.57     39.58 o 
  -4  -7  10       37.90       30.54     20.43 o 
  -3  -7  10      906.36     1159.33     73.97 o 
  -2  -7  10      110.47       89.85     25.98 o 
  -1  -7  10      697.12      821.52     60.93 o 
   0  -7  10      308.51      321.79     39.17 o 
   1  -7  10        2.79      -12.20     12.20 o 
   2  -7  10      493.33      563.77     47.77 o 
   3  -7  10       44.74       64.12     22.64 o 
   4  -7  10       80.95       94.91     19.03 o 
   5  -7  10      306.89      329.99     27.91 o 
   6  -7  10     1548.98     1729.27    121.28 o 
   7  -7  10      273.94      319.01     32.60 o 
   8  -7  10       35.46       18.52     24.99 o 
   9  -7  10       24.34       57.07     29.62 o 
  10  -7  10      163.07      146.91     46.34 o 
  11  -7  10      136.48      169.84     51.08 o 
  12  -7  10      121.53      156.58     55.86 o 
  13  -7  10       42.59       31.71     45.79 o 
 -11  -6  10        3.53       31.20     44.57 o 
 -10  -6  10       19.79       36.85     26.85 o 
  -9  -6  10      128.79      249.88     35.73 o 
  -8  -6  10       54.09       32.49     20.13 o 
  -7  -6  10      149.67      132.66     25.02 o 
  -6  -6  10       12.97       17.16     13.84 o 
  -5  -6  10       38.76       31.47     13.45 o 
  -4  -6  10       99.67      124.56     19.90 o 
  -3  -6  10       77.54      117.81     28.66 o 
  -2  -6  10       11.01       16.83     15.18 o 
  -1  -6  10        1.15        8.08     15.76 o 
   0  -6  10      570.29      570.97     48.91 o 
   1  -6  10      274.29      225.04     35.87 o 
   2  -6  10      186.15      185.90     32.74 o 
   3  -6  10      206.79      249.06     25.06 o 
   4  -6  10      308.92      296.98     34.16 o 
   5  -6  10     1795.30     2011.71     75.68 o 
   6  -6  10      649.65      804.76     81.28 o 
   7  -6  10        5.71       33.58     17.12 o 
   8  -6  10       29.13       66.88     30.35 o 
   9  -6  10        0.56       34.25     29.43 o 
  10  -6  10       72.99       81.65     44.21 o 
  11  -6  10      107.46      115.50     45.71 o 
  12  -6  10       45.75      116.30     57.51 o 
 -11  -5  10       55.52       83.05     43.10 o 
 -10  -5  10       73.18       94.69     27.83 o 
  -9  -5  10      217.28      335.53     39.19 o 
  -8  -5  10       17.11       23.34     18.68 o 
  -7  -5  10       22.57       49.92     18.46 o 
  -6  -5  10      201.75      282.66     30.32 o 
  -5  -5  10      154.76      212.32     32.98 o 
  -4  -5  10       57.21       68.09     18.17 o 
  -3  -5  10      743.36      911.62     89.35 o 
  -2  -5  10      144.60      169.60     17.25 o 
  -1  -5  10      584.71      547.64     47.33 o 
   0  -5  10      147.74      152.28     30.32 o 
   1  -5  10     1208.59     1223.67     69.27 o 
   2  -5  10       61.49       36.09     18.04 o 
   3  -5  10      144.23      127.66     20.35 o 
   4  -5  10     2013.64     2084.16     64.76 o 
   5  -5  10       31.62       39.67     15.19 o 
   6  -5  10      195.73      228.96     28.28 o 
   7  -5  10      204.76      250.25     30.35 o 
   8  -5  10      127.20      113.82     36.88 o 
   9  -5  10        0.98      -23.85     23.85 o 
  10  -5  10       52.95       50.49     37.33 o 
  11  -5  10       34.91       45.93     41.89 o 
  12  -5  10       11.98       48.95     44.54 o 
 -12  -4  10       17.23       46.85     49.13 o 
 -11  -4  10       42.69       56.41     41.52 o 
 -10  -4  10       37.97       26.25     22.14 o 
  -9  -4  10      153.63      196.15     37.68 o 
  -8  -4  10       25.55       22.27     17.84 o 
  -7  -4  10       10.00       24.44     14.48 o 
  -6  -4  10      625.65      779.80     52.71 o 
  -5  -4  10      306.62      328.00     27.29 o 
  -4  -4  10      115.49      145.88     20.48 o 
  -3  -4  10     2877.16     3199.46     70.21 o 
  -2  -4  10      540.25      499.59     28.57 o 
  -1  -4  10       36.44       32.26     10.11 o 
   0  -4  10      169.99      165.95     12.68 o 
   1  -4  10       37.28       28.68      9.74 o 
   2  -4  10      219.34      241.04     16.17 o 
   3  -4  10     1886.72     2080.71     65.10 o 
   4  -4  10      228.07      248.37     19.27 o 
   5  -4  10      192.81      180.19     18.63 o 
   6  -4  10      155.64      202.14     20.81 o 
   7  -4  10       97.64       96.99     17.29 o 
   8  -4  10      532.14      615.71     38.79 o 
   9  -4  10      123.97      113.00     37.52 o 
  10  -4  10        1.70       -3.60     33.59 o 
  11  -4  10        0.45       22.64     43.32 o 
  12  -4  10        0.84      -13.38     47.04 o 
 -12  -3  10        6.15      -15.91     37.00 o 
 -11  -3  10       29.14       64.09     39.76 o 
 -10  -3  10       62.25       84.59     36.86 o 
  -9  -3  10       26.00       12.56     17.94 o 
  -8  -3  10      448.21      558.81     39.53 o 
  -7  -3  10     1109.48     1302.69     66.84 o 
  -6  -3  10     1002.13     1038.85     45.97 o 
  -5  -3  10       36.96       48.92     23.85 o 
  -4  -3  10      325.58      322.43     57.38 o 
  -3  -3  10      142.33      133.40     17.49 o 
  -2  -3  10      236.02      210.76     19.12 o 
  -1  -3  10      424.41      466.18     24.57 o 
   0  -3  10       42.18       33.80      8.54 o 
   1  -3  10      340.72      326.21     20.61 o 
   2  -3  10       47.32       47.25      9.97 o 
   3  -3  10     1040.59     1116.73     34.09 o 
   4  -3  10      137.45      110.13     19.61 o 
   5  -3  10        4.19       12.58     12.14 o 
   6  -3  10        0.84       -1.17     11.53 o 
   7  -3  10       85.11      103.61     24.65 o 
   8  -3  10      874.13      980.89     42.61 o 
   9  -3  10       20.84        5.75     35.22 o 
  10  -3  10       10.81      -23.41     36.34 o 
  11  -3  10       19.74       39.39     48.03 o 
 -13  -2  10       48.31       52.22     52.14 o 
 -12  -2  10       17.15       21.57     27.96 o 
 -11  -2  10       90.42      148.31     43.88 o 
 -10  -2  10        3.87      -24.58     24.58 o 
  -9  -2  10       15.22       21.72     18.66 o 
  -8  -2  10      136.19      182.61     27.34 o 
  -7  -2  10      421.46      538.25     63.22 o 
  -6  -2  10       68.60       97.09     20.29 o 
  -5  -2  10       10.31       16.51     11.90 o 
  -4  -2  10      206.06      221.57     31.00 o 
  -3  -2  10       30.98       24.71     10.83 o 
  -2  -2  10      131.07      129.36     17.21 o 
  -1  -2  10       35.26       24.48     11.13 o 
   0  -2  10       51.93       61.65     10.82 o 
   1  -2  10        8.67       -4.49      7.01 o 
   2  -2  10      459.88      484.39     36.42 o 
   3  -2  10      754.15      802.31     51.65 o 
   4  -2  10       26.19       -7.76      9.09 o 
   5  -2  10     1461.90     1690.56     48.15 o 
   6  -2  10      559.64      603.84     32.32 o 
   7  -2  10      619.23      696.83     36.60 o 
   8  -2  10      227.15      200.59     26.65 o 
   9  -2  10       36.55       13.63     23.21 o 
  10  -2  10       31.47       54.87     32.08 o 
 -13  -1  10       14.20       45.31     51.30 o 
 -12  -1  10        1.88      -29.25     31.35 o 
 -11  -1  10       10.77        2.24     27.63 o 
 -10  -1  10       66.34       70.81     32.45 o 
  -9  -1  10      114.38      141.03     26.02 o 
  -8  -1  10      282.32      329.01     33.01 o 
  -7  -1  10      188.73      201.26     26.56 o 
  -6  -1  10      143.34      178.06     29.01 o 
  -5  -1  10      325.30      313.52     31.00 o 
  -4  -1  10      456.72      534.14     30.93 o 
  -3  -1  10       87.71       77.71     24.27 o 
  -2  -1  10      473.37      467.90     28.28 o 
  -1  -1  10      809.81      853.55     36.44 o 
   0  -1  10      892.67      925.44     25.16 o 
   1  -1  10      402.65      321.67     19.79 o 
   2  -1  10      124.68      145.57     16.32 o 
   3  -1  10        6.99       -7.42      8.02 o 
   4  -1  10       76.81       67.08     13.94 o 
   5  -1  10     1199.13     1281.29     43.76 o 
   6  -1  10      625.52      610.21     61.00 o 
   7  -1  10      242.23      302.97     30.67 o 
   8  -1  10        6.79       -2.92     17.67 o 
   9  -1  10        3.66        6.26     27.48 o 
  10  -1  10       50.46       75.33     46.30 o 
 -13   0  10       23.48        1.18     44.68 o 
 -12   0  10        3.46       23.44     36.89 o 
 -11   0  10       42.30       80.92     36.93 o 
 -10   0  10      182.30      224.38     48.80 o 
  -9   0  10      161.17      206.50     51.50 o 
  -8   0  10        0.66      -11.61     14.28 o 
  -7   0  10      157.45      167.18     25.07 o 
  -6   0  10      443.69      542.93     34.65 o 
  -5   0  10      204.33      235.03     26.35 o 
  -4   0  10       27.16       32.84     12.74 o 
  -3   0  10       31.84       37.20     12.34 o 
  -2   0  10      115.21      128.53     19.22 o 
  -1   0  10      362.18      395.07     22.80 o 
   0   0  10      720.23      735.71     38.02 o 
   1   0  10       13.58        9.84     11.69 o 
   2   0  10       10.80       35.35     10.46 o 
   3   0  10        0.38       -2.42     11.21 o 
   4   0  10       10.09        5.75     12.00 o 
   5   0  10       28.32       33.66     15.20 o 
   6   0  10       15.70       44.09     23.52 o 
   7   0  10        1.07      -11.55     19.95 o 
   8   0  10        1.90      -16.52     20.68 o 
   9   0  10       44.30       59.16     44.83 o 
  10   0  10       59.59      102.23     57.95 o 
 -13   1  10       20.88       -3.60     47.66 o 
 -12   1  10       27.16      102.93     42.19 o 
 -11   1  10      119.70      225.41     51.89 o 
 -10   1  10      375.46      386.03     62.25 o 
  -9   1  10        6.45        5.38     15.89 o 
  -8   1  10       10.89       13.53     17.57 o 
  -7   1  10        0.56       -4.77     12.72 o 
  -6   1  10      435.23      274.27     30.90 o 
  -5   1  10       83.33       64.62     20.65 o 
  -4   1  10       25.04       43.15     13.66 o 
  -3   1  10       35.57       40.37     15.76 o 
  -2   1  10     1369.20     1525.02     53.48 o 
  -1   1  10     1188.30     1361.41     51.77 o 
   0   1  10      548.50      610.28     28.24 o 
   1   1  10        1.01       -0.07     10.95 o 
   2   1  10       18.84        1.23     12.92 o 
   3   1  10      381.60      356.02     38.27 o 
   4   1  10      313.86      358.14     36.49 o 
   5   1  10      216.96      263.12     37.65 o 
   6   1  10        1.29       11.13     20.15 o 
   7   1  10        0.99        0.41     20.78 o 
   8   1  10       12.18       33.07     42.70 o 
   9   1  10       69.06       87.35     54.94 o 
 -13   2  10       11.46       21.42     48.14 o 
 -12   2  10       20.10       74.67     40.97 o 
 -11   2  10       76.57       93.59     37.74 o 
 -10   2  10      114.77      174.47     46.85 o 
  -9   2  10       11.31      -15.10     15.10 o 
  -8   2  10       85.91      114.58     23.19 o 
  -7   2  10      861.98     1070.29     50.38 o 
  -6   2  10     1708.82     2095.75     68.16 o 
  -5   2  10      905.57      991.03     83.60 o 
  -4   2  10      482.44      481.81     67.47 o 
  -3   2  10       38.93       19.85     22.82 o 
  -2   2  10      353.46      353.54     28.05 o 
  -1   2  10       67.51       68.93     13.78 o 
   0   2  10        9.47       23.56     11.28 o 
   1   2  10       82.78       69.25     23.52 o 
   2   2  10      595.68      716.21     73.68 o 
   3   2  10      668.50      700.01     44.81 o 
   4   2  10      219.88      257.07     34.83 o 
   5   2  10       15.68       -6.30     18.96 o 
   6   2  10       45.74       19.16     23.48 o 
   7   2  10        5.22        1.25     37.30 o 
   8   2  10       63.49      109.54     52.95 o 
 -13   3  10      172.37      336.09     73.53 o 
 -12   3  10      172.45      247.01     56.11 o 
 -11   3  10      128.49      125.20     43.10 o 
 -10   3  10       10.29       22.60     29.95 o 
  -9   3  10       95.46       92.20     23.83 o 
  -8   3  10      116.78      134.45     34.45 o 
  -7   3  10       23.21        3.25     25.47 o 
  -6   3  10        8.00       -1.70     12.46 o 
  -5   3  10      374.46      367.23     30.66 o 
  -4   3  10      504.97      583.50     36.94 o 
  -3   3  10       71.37       28.32     32.08 o 
  -2   3  10      181.32      202.72     43.64 o 
  -1   3  10      296.03      325.65     25.29 o 
   0   3  10       28.61       38.48     13.61 o 
   1   3  10      295.98      317.32     35.32 o 
   2   3  10      259.69      308.49     36.90 o 
   3   3  10      308.22      386.16     47.51 o 
   4   3  10        6.53      -16.48     16.48 o 
   5   3  10       10.39       -0.08     22.65 o 
   6   3  10       55.50       90.67     36.84 o 
   7   3  10      144.21      123.14     55.16 o 
 -13   4  10       49.75      101.05     51.96 o 
 -12   4  10       66.58       82.39     44.02 o 
 -11   4  10        0.19       -4.74     31.16 o 
 -10   4  10       59.28       21.31     30.57 o 
  -9   4  10      132.70      242.90     50.05 o 
  -8   4  10       51.46       62.02     21.06 o 
  -7   4  10      269.96      339.33     33.67 o 
  -6   4  10      653.32      807.53     45.06 o 
  -5   4  10       38.98       26.11     15.64 o 
  -4   4  10      202.29      182.60     26.10 o 
  -3   4  10       57.50       50.61     17.95 o 
  -2   4  10      147.28       97.82     32.14 o 
  -1   4  10      384.22      412.32     41.95 o 
   0   4  10      314.55      371.97     34.92 o 
   1   4  10      869.32     1061.66     58.41 o 
   2   4  10      241.72      292.69     39.03 o 
   3   4  10        7.04       15.07     21.27 o 
   4   4  10        0.10       -5.57     19.07 o 
   5   4  10       14.05        7.03     30.10 o 
   6   4  10      172.68      283.36     67.87 o 
 -13   5  10       13.84        3.64     30.61 o 
 -12   5  10       18.61      -22.97     22.97 o 
 -11   5  10        4.27      -15.73     21.64 o 
 -10   5  10       89.74      177.49     46.96 o 
  -9   5  10       45.08       35.57     31.27 o 
  -8   5  10        0.96       -3.49     14.78 o 
  -7   5  10      196.59      165.22     27.53 o 
  -6   5  10      478.19      505.82     38.47 o 
  -5   5  10      410.95      458.80     36.75 o 
  -4   5  10       42.52       53.97     18.53 o 
  -3   5  10       13.62      -11.93     22.56 o 
  -2   5  10        4.96        3.40     12.56 o 
  -1   5  10       70.61       52.55     22.01 o 
   0   5  10       37.11       63.54     16.89 o 
   1   5  10       86.36      115.68     27.65 o 
   2   5  10       19.28        7.30     35.48 o 
   3   5  10        1.42       11.49     16.45 o 
   4   5  10       42.77       30.94     26.64 o 
   5   5  10       71.40       77.94     46.93 o 
 -13   6  10       26.64      -29.62     29.62 o 
 -12   6  10        0.32        0.37     28.00 o 
 -11   6  10       36.51       -3.75     16.43 o 
 -10   6  10      117.32      144.82     44.24 o 
  -9   6  10        0.60        1.65     29.47 o 
  -8   6  10       55.20       56.51     21.26 o 
  -7   6  10       89.85      102.06     24.12 o 
  -6   6  10        0.83       -2.03     14.67 o 
  -5   6  10       98.82      115.42     68.24 o 
  -4   6  10       41.36       41.54     18.66 o 
  -3   6  10        0.31      -19.27     19.27 o 
  -2   6  10      319.11      397.10     34.59 o 
  -1   6  10      219.05      303.95     62.16 o 
   0   6  10      198.49      340.43     41.55 o 
   1   6  10      167.08      231.58     53.14 o 
   2   6  10       51.66       84.37     42.85 o 
   3   6  10       24.76        9.33     27.14 o 
   4   6  10      213.82      266.67     62.91 o 
 -12   7  10       20.20       -6.03     30.21 o 
 -11   7  10       68.56      -21.24     21.24 o 
 -10   7  10       95.72       -1.58     16.17 o 
  -9   7  10        0.56      -15.84     25.47 o 
  -8   7  10        7.72       43.31     21.44 o 
  -7   7  10       72.49      100.66     26.21 o 
  -6   7  10      105.91      103.15     26.12 o 
  -5   7  10      323.09      404.87     38.30 o 
  -4   7  10       55.94       28.13     18.45 o 
  -3   7  10       85.62       70.27     21.65 o 
  -2   7  10       50.84       77.87     21.39 o 
  -1   7  10        5.89       16.48     17.98 o 
   0   7  10        5.75        1.26     45.36 o 
   1   7  10       28.52        2.53     19.60 o 
   2   7  10      118.79      168.96     55.56 o 
   3   7  10      270.28      472.24     84.04 o 
 -12   8  10        8.35      -15.36     28.00 o 
 -11   8  10        4.95      -26.20     26.20 o 
 -10   8  10       10.49       -6.65     22.89 o 
  -9   8  10        6.57      -16.68     16.68 o 
  -8   8  10       18.75       -4.11     14.61 o 
  -7   8  10       31.38       22.57     20.14 o 
  -6   8  10       33.92       30.35     21.44 o 
  -5   8  10        1.13       12.12     19.45 o 
  -4   8  10       31.53       32.81     23.51 o 
  -3   8  10      117.98      176.80     36.89 o 
  -2   8  10       12.56       24.00     20.45 o 
  -1   8  10       24.16       36.19     22.55 o 
   0   8  10        1.76      -19.34     19.34 o 
   1   8  10       46.90       69.19     49.31 o 
   2   8  10       73.86      141.55     56.55 o 
 -11   9  10        0.76       -1.73     30.02 o 
 -10   9  10        2.20       -2.43     29.32 o 
  -9   9  10        9.12      -21.57     21.57 o 
  -8   9  10        1.81      -15.25     21.83 o 
  -7   9  10       24.53       -2.14     18.26 o 
  -6   9  10       14.53      -14.46     16.07 o 
  -5   9  10       24.29       40.58     28.15 o 
  -4   9  10        3.41       13.26     23.92 o 
  -3   9  10      109.07      163.31     32.18 o 
  -2   9  10      177.52      296.89     38.53 o 
  -1   9  10        5.15       10.03     42.88 o 
   0   9  10        0.19       45.09     46.48 o 
  -9  10  10        7.28        0.44     28.77 o 
  -8  10  10        0.70        8.71     32.23 o 
  -7  10  10       31.43        6.91     23.48 o 
  -6  10  10        0.49      -21.06     21.06 o 
  -5  10  10       13.80       26.84     47.79 o 
  -4  10  10       71.08       95.12     49.35 o 
  -3  10  10       40.68       33.90     39.09 o 
  -2  10  10        6.60        5.24     35.45 o 
   3 -18  11        0.03       69.23     58.39 o 
   4 -18  11       37.62       74.34     53.69 o 
   5 -18  11       11.89       45.82     51.37 o 
   6 -18  11       13.86       14.29     33.51 o 
   7 -18  11        1.86      -12.68     30.17 o 
   8 -18  11        8.46       27.16     31.16 o 
   0 -17  11        3.53      -23.59     25.83 o 
   1 -17  11        0.16       30.87     33.77 o 
   2 -17  11       13.96       38.80     47.51 o 
   3 -17  11       77.01      201.67     61.44 o 
   4 -17  11       57.79      112.45     49.28 o 
   5 -17  11        5.64       17.27     40.24 o 
   6 -17  11        1.60      -20.84     20.84 o 
   7 -17  11        4.97       14.96     28.30 o 
   8 -17  11       37.96       -8.67     28.92 o 
   9 -17  11      140.36        9.30     33.92 o 
  10 -17  11       94.05       -5.48     30.02 o 
  -1 -16  11       15.83       17.53     29.32 o 
   0 -16  11        6.99       -6.25     24.58 o 
   1 -16  11        0.01      -10.66     24.14 o 
   2 -16  11       26.59       34.10     37.15 o 
   3 -16  11       95.62      184.32     51.37 o 
   4 -16  11      102.61      187.48     53.50 o 
   5 -16  11        2.93       19.18     33.59 o 
   6 -16  11        0.01       17.75     20.36 o 
   7 -16  11       29.38        6.69     20.28 o 
   8 -16  11       72.20      -12.53     21.02 o 
   9 -16  11      106.37       19.99     29.80 o 
  10 -16  11       83.44        1.14     27.60 o 
  11 -16  11       28.79      -15.07     25.21 o 
  -3 -15  11        5.41       14.37     37.48 o 
  -2 -15  11        1.36        3.93     31.27 o 
  -1 -15  11       25.67      -23.30     23.30 o 
   0 -15  11        2.38        5.77     19.92 o 
   1 -15  11       60.29        1.29     24.25 o 
   2 -15  11       75.04      128.69     45.75 o 
   3 -15  11       81.67      131.44     46.74 o 
   4 -15  11        8.73       32.56     33.88 o 
   5 -15  11        5.93        1.47     28.63 o 
   6 -15  11       27.47       -2.05     19.68 o 
   7 -15  11       38.02       11.61     17.27 o 
   8 -15  11       17.12      -17.68     17.68 o 
   9 -15  11       27.22        2.72     23.26 o 
  10 -15  11        3.96       16.65     27.52 o 
  11 -15  11       55.78       22.08     31.57 o 
  -4 -14  11        0.19      -31.57     34.28 o 
  -3 -14  11       18.40       15.18     29.54 o 
  -2 -14  11       19.68       -2.28     22.42 o 
  -1 -14  11       11.65      -16.35     16.35 o 
   0 -14  11      167.23       42.77     33.55 o 
   1 -14  11      241.93      294.12     56.15 o 
   2 -14  11      189.50      284.27     57.10 o 
   3 -14  11       98.12      173.52     44.32 o 
   4 -14  11       37.68       50.60     28.77 o 
   5 -14  11      226.99      356.00     57.18 o 
   6 -14  11      257.47      293.86     38.37 o 
   7 -14  11       33.85       62.36     34.69 o 
   8 -14  11       80.81       -0.04     21.46 o 
   9 -14  11        0.10        6.80     18.23 o 
  10 -14  11       32.68       18.30     25.98 o 
  11 -14  11       25.70      -11.98     29.88 o 
  12 -14  11       61.43        2.98     30.28 o 
  -5 -13  11        0.15      -22.78     37.56 o 
  -4 -13  11       23.64       54.13     38.40 o 
  -3 -13  11       61.37      104.51     41.60 o 
  -2 -13  11        0.70       11.06     27.16 o 
  -1 -13  11       94.82      114.61     42.44 o 
   0 -13  11       86.10       54.64     31.05 o 
   1 -13  11      110.54      140.89     40.61 o 
   2 -13  11       92.95      109.25     38.14 o 
   3 -13  11       88.04       75.92     33.73 o 
   4 -13  11        0.22       -5.07     22.20 o 
   5 -13  11      265.86      347.19     52.62 o 
   6 -13  11      346.92      396.91     44.78 o 
   7 -13  11       20.66       38.77     34.28 o 
   8 -13  11      164.47      101.79     38.03 o 
   9 -13  11       80.65        6.76     19.92 o 
  10 -13  11        1.46       41.05     39.50 o 
  11 -13  11        1.66       24.95     41.27 o 
  12 -13  11       20.98       45.02     45.57 o 
  -6 -12  11        8.80        6.03     41.56 o 
  -5 -12  11        4.51       -4.74     33.99 o 
  -4 -12  11       23.16       67.32     38.14 o 
  -3 -12  11       30.94       61.99     35.87 o 
  -2 -12  11        3.72        9.22     27.08 o 
  -1 -12  11       18.32       11.69     25.80 o 
   0 -12  11      153.38      179.84     44.90 o 
   1 -12  11      152.42      153.68     38.99 o 
   2 -12  11        0.81      -15.80     15.80 o 
   3 -12  11      312.58      350.60     54.72 o 
   4 -12  11      120.75      201.70     42.15 o 
   5 -12  11      802.80      919.81     69.53 o 
   6 -12  11       97.46      155.32     43.93 o 
   7 -12  11        2.80       18.45     26.09 o 
   8 -12  11       33.93       14.29     29.51 o 
   9 -12  11      304.87      397.23     71.62 o 
  10 -12  11      254.14      306.80     67.58 o 
  11 -12  11       50.35       53.54     45.13 o 
  12 -12  11        1.65        6.32     39.98 o 
  -7 -11  11        0.11       -0.96     39.14 o 
  -6 -11  11        5.60       10.84     30.61 o 
  -5 -11  11       46.58       99.77     40.42 o 
  -4 -11  11        1.26        9.81     27.71 o 
  -3 -11  11       20.10        6.50     23.11 o 
  -2 -11  11      646.08      698.05     70.96 o 
  -1 -11  11      318.62      512.18     59.68 o 
   0 -11  11      233.12      185.79     42.37 o 
   1 -11  11       21.94        9.52     23.59 o 
   2 -11  11      196.53      228.13     45.42 o 
   3 -11  11      375.48      354.13     53.39 o 
   4 -11  11       41.41       74.19     28.99 o 
   5 -11  11       65.92       73.53     28.92 o 
   6 -11  11        4.69       -9.15     14.32 o 
   7 -11  11       67.27       88.22     23.07 o 
   8 -11  11       42.06       94.07     37.96 o 
   9 -11  11       67.30      151.25     47.22 o 
  10 -11  11      162.33       60.30     43.73 o 
  11 -11  11       17.63       53.50     38.92 o 
  12 -11  11        1.71      -27.60     40.42 o 
  -8 -10  11        0.92       28.15     43.32 o 
  -7 -10  11       23.46       67.83     40.27 o 
  -6 -10  11       46.52      139.42     42.41 o 
  -5 -10  11       35.56       85.99     38.07 o 
  -4 -10  11       11.71       10.22     25.65 o 
  -3 -10  11      483.80      574.43     63.57 o 
  -2 -10  11        8.06       32.08     27.23 o 
  -1 -10  11       37.75       33.33     25.32 o 
   0 -10  11      124.22       98.45     32.15 o 
   1 -10  11       35.81       62.25     26.75 o 
   2 -10  11      424.57      441.11     49.57 o 
   3 -10  11      186.91      186.05     38.07 o 
   4 -10  11       79.54       44.79     25.06 o 
   5 -10  11       26.08       29.77     16.06 o 
   6 -10  11        0.49      -12.34     12.34 o 
   7 -10  11       69.22      103.35     24.13 o 
   8 -10  11       67.29       45.38     33.18 o 
   9 -10  11       91.33       80.18     40.64 o 
  10 -10  11        0.00      -22.23     32.37 o 
  11 -10  11       47.21       70.37     45.38 o 
  12 -10  11       40.69       56.26     50.31 o 
  -9  -9  11       12.65       -0.33     43.25 o 
  -8  -9  11       47.99       47.18     41.12 o 
  -7  -9  11        0.77      -24.40     24.58 o 
  -6  -9  11       20.02       29.14     32.59 o 
  -5  -9  11        3.03      -13.93     24.69 o 
  -4  -9  11      200.95      196.12     45.31 o 
  -3  -9  11      686.25      923.27     73.90 o 
  -2  -9  11      286.66      302.54     50.89 o 
  -1  -9  11      311.38      424.83     51.30 o 
   0  -9  11       13.25       -7.46     17.34 o 
   1  -9  11        1.03       17.71     20.06 o 
   2  -9  11      812.51      865.35     65.01 o 
   3  -9  11        9.58       52.81     21.06 o 
   4  -9  11       10.27       -7.80     14.75 o 
   5  -9  11        8.33       17.37     14.20 o 
   6  -9  11       17.14       27.47     16.33 o 
   7  -9  11      185.36      224.00     30.85 o 
   8  -9  11      127.09      130.23     40.86 o 
   9  -9  11        9.05       44.43     35.98 o 
  10  -9  11       34.70      -12.02     29.25 o 
  11  -9  11      131.52      229.96     64.09 o 
  12  -9  11       73.64       67.50     49.09 o 
 -10  -8  11        1.97      -24.11     42.00 o 
  -9  -8  11        4.37       61.92     42.99 o 
  -8  -8  11       23.93       27.71     36.38 o 
  -7  -8  11        2.05       10.88     30.13 o 
  -6  -8  11        7.97        9.77     25.98 o 
  -5  -8  11       99.89      151.36     41.27 o 
  -4  -8  11        2.08       -6.58     20.87 o 
  -3  -8  11      221.66      213.83     43.21 o 
  -2  -8  11      485.82      715.90     61.62 o 
  -1  -8  11       24.83        1.87     18.89 o 
   0  -8  11      631.28      780.69     63.68 o 
   1  -8  11      938.40      993.68     68.57 o 
   2  -8  11      259.03      263.73     41.78 o 
   3  -8  11       85.92       73.24     25.98 o 
   4  -8  11      701.65      719.04     41.60 o 
   5  -8  11       22.36       16.29     13.69 o 
   6  -8  11       82.64      104.98     22.33 o 
   7  -8  11      391.03      404.22     34.89 o 
   8  -8  11       25.83       59.71     30.72 o 
   9  -8  11       10.14       18.96     31.82 o 
  10  -8  11      112.42      279.75     62.14 o 
  11  -8  11      112.41       81.73     47.18 o 
  12  -8  11       30.64      106.16     56.55 o 
 -10  -7  11       22.41       40.90     44.06 o 
  -9  -7  11       63.16       97.42     45.16 o 
  -8  -7  11      113.54      136.55     44.68 o 
  -7  -7  11       13.83       48.47     31.64 o 
  -6  -7  11       24.89       46.89     29.65 o 
  -5  -7  11       79.47       49.83     26.57 o 
  -4  -7  11      367.72      528.90     54.64 o 
  -3  -7  11       32.09       42.08     22.93 o 
  -2  -7  11       49.65       60.34     24.14 o 
  -1  -7  11       73.71       56.55     23.48 o 
   0  -7  11       38.60       30.94     21.09 o 
   1  -7  11      356.22      282.47     44.17 o 
   2  -7  11        2.88      -11.13     13.05 o 
   3  -7  11      693.21      673.11     39.38 o 
   4  -7  11     2402.50     2583.83     76.39 o 
   5  -7  11     1436.75     1568.18    122.88 o 
   6  -7  11      289.94      336.61     33.13 o 
   7  -7  11       51.63        5.60     15.51 o 
   8  -7  11       68.93       83.05     37.00 o 
   9  -7  11       12.38        4.19     29.47 o 
  10  -7  11      170.34      273.58     59.68 o 
  11  -7  11       77.25      122.33     49.24 o 
  12  -7  11        0.18       30.43     46.41 o 
 -10  -6  11       82.46       86.10     44.94 o 
  -9  -6  11       28.96       27.38     33.11 o 
  -8  -6  11       62.62       45.90     31.53 o 
  -7  -6  11      318.09      369.75     57.25 o 
  -6  -6  11        1.86        3.93     19.84 o 
  -5  -6  11      128.66      126.37     34.91 o 
  -4  -6  11      180.26      205.05     41.60 o 
  -3  -6  11        9.27       28.66     19.81 o 
  -2  -6  11      630.65      658.18     56.37 o 
  -1  -6  11      946.29     1078.16     70.11 o 
   0  -6  11      456.15      464.11     47.66 o 
   1  -6  11       33.52       30.39     18.89 o 
   2  -6  11      144.72      200.23     36.86 o 
   3  -6  11      272.37      248.40     28.52 o 
   4  -6  11       25.88        8.89     12.76 o 
   5  -6  11       12.82        9.10     12.79 o 
   6  -6  11      107.81      112.32     23.30 o 
   7  -6  11       17.09       -2.34     14.43 o 
   8  -6  11        0.81        1.10     24.11 o 
   9  -6  11       42.92       88.23     39.72 o 
  10  -6  11      159.54      165.10     52.03 o 
  11  -6  11       40.49       41.19     45.05 o 
  12  -6  11        9.52       13.01     46.82 o 
 -10  -5  11        6.83       35.83     24.65 o 
  -9  -5  11       65.86       98.54     63.81 o 
  -8  -5  11       41.66       58.02     21.87 o 
  -7  -5  11      150.22      161.13     26.92 o 
  -6  -5  11       32.03       39.83     22.71 o 
  -5  -5  11       48.59       23.59     22.42 o 
  -4  -5  11        0.05        7.83     16.35 o 
  -3  -5  11        5.88       12.60     17.79 o 
  -2  -5  11      264.53      325.54     40.68 o 
  -1  -5  11        7.37       15.69     17.12 o 
   0  -5  11        8.15       20.28     19.26 o 
   1  -5  11      717.29      697.49     54.57 o 
   2  -5  11      245.63      250.02     27.79 o 
   3  -5  11      485.77      563.22     34.79 o 
   4  -5  11      133.84      198.25     25.89 o 
   5  -5  11      285.75      317.67     29.90 o 
   6  -5  11       31.54       42.80     17.98 o 
   7  -5  11        4.37        3.72     15.60 o 
   8  -5  11       17.36       65.30     35.17 o 
   9  -5  11      168.71      244.51     55.56 o 
  10  -5  11       48.07      134.38     48.84 o 
  11  -5  11        1.78       15.18     44.68 o 
 -12  -4  11        8.60       -3.71     47.33 o 
 -11  -4  11       44.58       78.34     46.04 o 
 -10  -4  11        4.22       20.66     23.81 o 
  -9  -4  11       18.04       36.14     21.37 o 
  -8  -4  11      328.13      389.01     35.37 o 
  -7  -4  11      285.67      413.36     52.38 o 
  -6  -4  11      105.07      121.67     22.47 o 
  -5  -4  11      100.71       87.64     17.89 o 
  -4  -4  11      130.74      125.55     19.59 o 
  -3  -4  11      739.64      757.98     59.13 o 
  -2  -4  11      140.27      149.12     32.37 o 
  -1  -4  11      102.46       99.92     27.85 o 
   0  -4  11        0.81       -4.12     13.63 o 
   1  -4  11      284.20      371.99     41.71 o 
   2  -4  11      101.18      107.72     19.31 o 
   3  -4  11      493.86      454.81     31.46 o 
   4  -4  11      324.69      309.01     28.39 o 
   5  -4  11        0.19       33.45     15.25 o 
   6  -4  11      183.74      207.73     36.82 o 
   7  -4  11      221.53      290.36     34.82 o 
   8  -4  11       64.17       58.77     23.67 o 
   9  -4  11        0.48      -20.65     30.90 o 
  10  -4  11        1.46       25.36     39.06 o 
  11  -4  11       10.11       19.07     46.60 o 
 -12  -3  11       58.14       68.28     50.31 o 
 -11  -3  11       24.68       59.71     42.30 o 
 -10  -3  11       22.59      -21.72     26.94 o 
  -9  -3  11       69.20      123.09     28.53 o 
  -8  -3  11       61.36      108.17     23.85 o 
  -7  -3  11      224.97      265.80     47.79 o 
  -6  -3  11       15.78       30.04     14.80 o 
  -5  -3  11      494.30      557.83     69.23 o 
  -4  -3  11      252.59      339.14    116.56 o 
  -3  -3  11       11.56       20.74     11.17 o 
  -2  -3  11        9.54        0.69     14.15 o 
  -1  -3  11       61.92       66.44     22.93 o 
   0  -3  11      212.85      229.16     15.68 o 
   1  -3  11     1123.81     1208.30     50.34 o 
   2  -3  11      380.54      410.31     22.23 o 
   3  -3  11      123.84      143.57     16.89 o 
   4  -3  11        3.35       -1.42     10.89 o 
   5  -3  11      331.96      307.16     80.24 o 
   6  -3  11       91.67      116.02     38.00 o 
   7  -3  11       93.67      119.23     26.91 o 
   8  -3  11       25.74       25.45     22.92 o 
   9  -3  11       48.17       44.90     37.85 o 
  10  -3  11       31.18       94.18     53.72 o 
  11  -3  11       37.57       88.27     60.45 o 
 -12  -2  11        0.86        7.20     37.52 o 
 -11  -2  11       14.15      -30.61     30.61 o 
 -10  -2  11       94.60      115.97     39.87 o 
  -9  -2  11       32.67      105.74     25.62 o 
  -8  -2  11        2.67      -10.58     15.51 o 
  -7  -2  11       19.68       37.50     18.28 o 
  -6  -2  11        4.13        4.94     14.22 o 
  -5  -2  11       31.20       30.94     18.81 o 
  -4  -2  11      126.87      105.12     18.23 o 
  -3  -2  11       33.53       36.85     22.65 o 
  -2  -2  11      338.06      318.15     24.77 o 
  -1  -2  11      296.25      301.57     37.87 o 
   0  -2  11      166.39      158.30     17.65 o 
   1  -2  11     1197.85     1253.60     36.80 o 
   2  -2  11      258.56      288.76     24.63 o 
   3  -2  11       24.94       11.12     10.31 o 
   4  -2  11        2.64        2.59      9.98 o 
   5  -2  11      467.80      515.50     29.54 o 
   6  -2  11     1237.05     1463.67     50.17 o 
   7  -2  11       51.28       55.82     19.56 o 
   8  -2  11       28.48       28.06     50.66 o 
   9  -2  11       60.60      134.60     53.65 o 
 -13  -1  11       32.28       41.05     53.69 o 
 -12  -1  11        2.69       25.17     33.84 o 
 -11  -1  11        4.12       11.83     34.84 o 
 -10  -1  11       15.34       75.26     38.55 o 
  -9  -1  11        5.20       27.25     18.86 o 
  -8  -1  11       23.36       29.41     17.88 o 
  -7  -1  11       25.22       19.49     15.59 o 
  -6  -1  11       17.87        9.71     13.67 o 
  -5  -1  11      488.83      558.84     35.19 o 
  -4  -1  11       86.24       79.57     16.70 o 
  -3  -1  11       50.11       55.53     14.56 o 
  -2  -1  11      533.88      607.88     32.70 o 
  -1  -1  11      655.43      707.09     27.36 o 
   0  -1  11      390.24      368.68     18.11 o 
   1  -1  11      233.84      220.60     19.07 o 
   2  -1  11       18.03       15.55     10.28 o 
   3  -1  11        0.60       15.64     10.36 o 
   4  -1  11       52.76       15.60     15.33 o 
   5  -1  11       72.80      150.00     37.76 o 
   6  -1  11      271.40      283.07     35.80 o 
   7  -1  11        8.02       -4.17     25.02 o 
   8  -1  11       44.11       19.58     38.77 o 
 -13   0  11       16.99       22.27     52.14 o 
 -12   0  11       24.57       19.55     34.10 o 
 -11   0  11       18.53       39.03     35.06 o 
 -10   0  11        3.97       33.59     31.20 o 
  -9   0  11        7.56       18.19     19.05 o 
  -8   0  11       14.54       42.70     18.66 o 
  -7   0  11       34.00       47.14     18.25 o 
  -6   0  11      110.25      141.50     23.94 o 
  -5   0  11       21.15        6.86     18.80 o 
  -4   0  11        0.86       -1.54     12.00 o 
  -3   0  11      223.70      230.05     26.42 o 
  -2   0  11      509.58      526.89     32.17 o 
  -1   0  11      807.96      964.06     69.12 o 
   0   0  11      504.71      578.33     27.56 o 
   1   0  11        1.19       -2.11     11.67 o 
   2   0  11        5.59        7.74     13.32 o 
   3   0  11        2.28       21.76     15.59 o 
   4   0  11       29.77       67.43     21.48 o 
   5   0  11       35.05       56.59     22.98 o 
   6   0  11        0.31       17.73     20.70 o 
   7   0  11       42.76       27.67     31.00 o 
   8   0  11      142.69      164.63     37.38 o 
   9   0  11       46.76       80.37     52.44 o 
 -13   1  11        0.33       13.05     50.86 o 
 -12   1  11        2.30       15.47     32.26 o 
 -11   1  11        6.36       17.82     33.95 o 
 -10   1  11        4.69       -9.88     27.34 o 
  -9   1  11       71.82       99.49     34.74 o 
  -8   1  11      117.50      175.38     28.17 o 
  -7   1  11       48.15       70.04     19.65 o 
  -6   1  11       39.72       76.98     33.61 o 
  -5   1  11      135.45      116.11     23.28 o 
  -4   1  11       32.44       35.61     16.72 o 
  -3   1  11      370.91      434.70     55.43 o 
  -2   1  11      156.33      190.77     25.41 o 
  -1   1  11      150.40      155.26     29.81 o 
   0   1  11       33.88       42.42     12.55 o 
   1   1  11       58.04       53.95     19.60 o 
   2   1  11      138.62      151.67     25.70 o 
   3   1  11      196.87      201.81     52.92 o 
   4   1  11      165.57      167.46     43.21 o 
   5   1  11       76.06      126.95     28.12 o 
   6   1  11       79.37      108.58     39.37 o 
   7   1  11      115.61      138.02     36.46 o 
   8   1  11      139.51      219.05     43.96 o 
 -13   2  11       41.80       98.33     58.39 o 
 -12   2  11       65.62      199.54     57.77 o 
 -11   2  11        1.95      -27.38     31.86 o 
 -10   2  11        5.28       18.19     31.82 o 
  -9   2  11      307.50      469.52     40.20 o 
  -8   2  11       10.78       14.28     16.87 o 
  -7   2  11      188.10      185.83     28.81 o 
  -6   2  11        1.36        3.55     14.42 o 
  -5   2  11      335.75      301.92     33.21 o 
  -4   2  11      952.44     1037.59     49.11 o 
  -3   2  11      240.06      300.07     29.46 o 
  -2   2  11      417.44      453.66     33.78 o 
  -1   2  11       25.39       20.29     11.89 o 
   0   2  11        0.21       -6.34      9.85 o 
   1   2  11      244.74      287.18     34.20 o 
   2   2  11      194.90      258.63     99.36 o 
   3   2  11      286.73      363.89     60.41 o 
   4   2  11        0.12       19.25     20.97 o 
   5   2  11      141.94      209.29     61.20 o 
   6   2  11       48.91       81.81     30.48 o 
   7   2  11       39.23       72.09     33.15 o 
 -13   3  11       54.89       47.66     53.83 o 
 -12   3  11        9.32       15.18     43.40 o 
 -11   3  11      117.05      106.27     46.26 o 
 -10   3  11        8.92        4.92     26.83 o 
  -9   3  11       52.84       55.42     47.16 o 
  -8   3  11       31.33        9.43     16.76 o 
  -7   3  11       28.21      -11.29     22.93 o 
  -6   3  11        1.63        1.32     16.70 o 
  -5   3  11      229.08      256.45     42.37 o 
  -4   3  11      206.18      256.35     43.64 o 
  -3   3  11      116.78      160.48     34.21 o 
  -2   3  11      121.28      173.71     36.10 o 
  -1   3  11        2.86       -6.69     10.75 o 
   0   3  11       83.88       86.53     23.32 o 
   1   3  11      707.17      858.58     51.51 o 
   2   3  11      149.83      159.63     29.94 o 
   3   3  11       25.69       50.10     24.12 o 
   4   3  11      128.38      113.07     52.66 o 
   5   3  11       33.80       37.42     67.71 o 
   6   3  11       48.29       88.82     37.14 o 
 -13   4  11        0.67       -1.91     43.99 o 
 -12   4  11        5.42        2.98     40.57 o 
 -11   4  11        4.78       18.37     33.11 o 
 -10   4  11        0.96       -4.45     31.42 o 
  -9   4  11        3.02        0.33     28.41 o 
  -8   4  11      117.75      125.15     44.90 o 
  -7   4  11        0.44        6.95     16.41 o 
  -6   4  11       48.75       86.56     22.35 o 
  -5   4  11        1.76       -6.40     13.71 o 
  -4   4  11      131.59      102.24     22.43 o 
  -3   4  11      342.08      320.11     35.36 o 
  -2   4  11        3.27       -0.84     17.81 o 
  -1   4  11       39.77       37.63     15.19 o 
   0   4  11      213.85      304.91     30.27 o 
   1   4  11      176.15      172.38     32.04 o 
   2   4  11       31.12       36.77     23.63 o 
   3   4  11       28.29       45.68     56.77 o 
   4   4  11       58.87       26.96     62.03 o 
   5   4  11      131.45       63.86     80.83 o 
 -12   5  11        4.89        1.07     44.35 o 
 -11   5  11        0.92        6.80     37.63 o 
 -10   5  11        1.04       10.14     31.53 o 
  -9   5  11        1.03       24.77     33.00 o 
  -8   5  11       45.09       68.70     42.68 o 
  -7   5  11      114.12      131.89     35.63 o 
  -6   5  11      108.75      130.18     26.68 o 
  -5   5  11      183.78      206.67     30.54 o 
  -4   5  11       49.53       46.17     18.94 o 
  -3   5  11       57.59       43.75     18.46 o 
  -2   5  11        4.88       15.21     15.16 o 
  -1   5  11      180.99      215.65     27.50 o 
   0   5  11      271.10      332.41     40.79 o 
   1   5  11      115.57       72.14     90.84 o 
   2   5  11       10.77        1.12     24.20 o 
   3   5  11       89.47      236.54     60.78 o 
   4   5  11      155.06       86.86    155.95 o 
 -12   6  11       11.82       34.32     51.63 o 
 -11   6  11       16.76       60.67     46.67 o 
 -10   6  11        0.48        3.09     32.74 o 
  -9   6  11       10.39       -1.36     27.85 o 
  -8   6  11        0.90        6.19     19.04 o 
  -7   6  11      200.62      269.91     37.13 o 
  -6   6  11      295.09      307.87     37.15 o 
  -5   6  11       88.65      126.44     28.04 o 
  -4   6  11        1.89      -13.94     24.62 o 
  -3   6  11      104.87      119.92     23.86 o 
  -2   6  11       62.15       90.42     22.29 o 
  -1   6  11       32.57       49.99     19.46 o 
   0   6  11       11.99       -5.51     19.28 o 
   1   6  11       29.97        0.78     20.47 o 
   2   6  11      214.58       99.01    152.04 o 
   3   6  11      139.46      303.97     70.19 o 
 -11   7  11       34.70       60.93     51.52 o 
 -10   7  11       79.79       94.99     51.78 o 
  -9   7  11        0.10        1.62     32.01 o 
  -8   7  11       26.59       44.43     26.38 o 
  -7   7  11        8.73        5.13     21.79 o 
  -6   7  11        6.06       -7.51     19.70 o 
  -5   7  11        0.20        0.95     19.58 o 
  -4   7  11       47.27       47.78     24.89 o 
  -3   7  11      217.28      350.23     38.24 o 
  -2   7  11       88.35      145.97     29.28 o 
  -1   7  11       17.63       24.74     20.10 o 
   0   7  11        4.92       16.72     37.15 o 
   1   7  11      181.90      322.97     69.23 o 
   2   7  11       86.51      109.73     56.96 o 
 -11   8  11        0.34      -15.95     28.77 o 
 -10   8  11       28.31       30.57     32.26 o 
  -9   8  11        7.57       24.22     32.30 o 
  -8   8  11        0.97       17.49     27.60 o 
  -7   8  11        9.04       26.52     34.01 o 
  -6   8  11        5.64      -19.60     19.60 o 
  -5   8  11        6.58       -3.27     23.53 o 
  -4   8  11       37.65       72.59     27.58 o 
  -3   8  11      109.70      190.08     33.68 o 
  -2   8  11      100.65       94.20     40.74 o 
  -1   8  11        1.13       25.87     26.73 o 
   0   8  11        9.02      -20.81     33.04 o 
  -9   9  11        9.06        8.16     32.59 o 
  -8   9  11       14.99      -10.99     23.81 o 
  -7   9  11       80.13       37.61     63.26 o 
  -6   9  11        0.08      -21.77     21.77 o 
  -5   9  11      203.79      291.29     61.40 o 
  -4   9  11      165.72      336.09     45.75 o 
  -3   9  11       55.03       61.28     31.22 o 
  -2   9  11        0.28       10.81     25.03 o 
   5 -18  12       10.02       26.72     51.89 o 
   6 -18  12        1.56      -23.26     23.26 o 
   1 -17  12        7.44        1.65     32.96 o 
   2 -17  12      119.49      231.76     66.18 o 
   3 -17  12      104.46      269.91     66.66 o 
   4 -17  12       72.87      127.62     56.19 o 
   5 -17  12        1.74        0.85     31.60 o 
   6 -17  12        0.58       -7.75     26.72 o 
   7 -17  12        0.16        8.30     29.80 o 
   8 -17  12       35.22      -22.23     25.94 o 
   9 -17  12       29.03       -1.58     29.51 o 
  -1 -16  12       10.71       -5.70     26.94 o 
   0 -16  12       17.99      -18.96     24.07 o 
   1 -16  12      115.79       -6.87     24.95 o 
   2 -16  12      103.90      185.72     58.83 o 
   3 -16  12       40.82       72.10     37.89 o 
   4 -16  12       11.89       31.23     40.35 o 
   5 -16  12        7.89       18.56     37.37 o 
   6 -16  12       20.01       -1.62     19.26 o 
   7 -16  12       26.84      -23.41     23.41 o 
   8 -16  12       31.03       18.67     29.40 o 
   9 -16  12        0.87        3.38     30.28 o 
  10 -16  12        0.76       13.60     27.85 o 
  -3 -15  12       31.88       69.23     51.92 o 
  -2 -15  12       11.54       -2.43     30.83 o 
  -1 -15  12       19.62       -0.85     24.69 o 
   0 -15  12        0.08       23.89     24.22 o 
   1 -15  12       66.86      -16.02     16.02 o 
   2 -15  12       78.27      156.73     45.75 o 
   3 -15  12       28.83       35.02     38.62 o 
   4 -15  12        5.74       -3.82     32.01 o 
   5 -15  12       23.63       35.64     34.32 o 
   6 -15  12       15.48       31.84     14.11 o 
   7 -15  12       50.67       -3.75     18.85 o 
   8 -15  12        3.99       -1.65     23.67 o 
   9 -15  12       28.95        1.07     27.85 o 
  10 -15  12       95.41      -22.08     26.64 o 
  11 -15  12       60.38       33.70     31.38 o 
  -4 -14  12       19.50       57.99     45.13 o 
  -3 -14  12       64.15      140.92     52.11 o 
  -2 -14  12        3.21      -14.59     22.97 o 
  -1 -14  12       61.95       14.81     19.18 o 
   0 -14  12      154.70       -3.53     20.58 o 
   1 -14  12      145.04      159.37     46.82 o 
   2 -14  12      145.00      239.19     54.94 o 
   3 -14  12        8.04      -13.30     24.91 o 
   4 -14  12       45.23       62.62     34.47 o 
   5 -14  12       60.84       33.07     29.47 o 
   6 -14  12       28.10        4.78     20.43 o 
   7 -14  12       42.47        8.23     18.85 o 
   8 -14  12       24.81      -11.58     24.47 o 
   9 -14  12       44.93       45.53     40.53 o 
  10 -14  12        5.19      -35.64     35.64 o 
  11 -14  12       18.92       62.29     50.45 o 
  -5 -13  12       17.21       62.21     44.06 o 
  -4 -13  12       13.51       12.53     32.19 o 
  -3 -13  12       13.87       30.54     32.78 o 
  -2 -13  12       20.33       10.18     14.66 o 
  -1 -13  12      127.09       27.71     31.20 o 
   0 -13  12       13.60       10.62     27.08 o 
   1 -13  12        3.10       23.63     30.54 o 
   2 -13  12       17.61       38.22     27.49 o 
   3 -13  12        0.18       -4.89     22.08 o 
   4 -13  12        4.82      -22.05     22.05 o 
   5 -13  12       59.27       59.05     32.01 o 
   6 -13  12       90.61      107.10     27.51 o 
   7 -13  12        0.87      -25.36     25.36 o 
   8 -13  12       20.10       39.39     35.87 o 
   9 -13  12      144.50      214.20     58.17 o 
  10 -13  12       69.74       84.37     49.39 o 
  11 -13  12        3.85       -2.20     37.45 o 
  12 -13  12        4.51      -42.26     42.26 o 
  -6 -12  12        9.39       21.24     38.84 o 
  -5 -12  12       38.87       59.42     41.34 o 
  -4 -12  12        3.28      -27.52     27.52 o 
  -3 -12  12       32.62       41.27     33.62 o 
  -1 -12  12      198.30      294.09     55.34 o 
   0 -12  12        0.62       -5.29     21.90 o 
   1 -12  12        6.61        3.67     23.00 o 
   2 -12  12       26.38       41.30     26.02 o 
   3 -12  12       12.16       24.84     26.05 o 
   4 -12  12        2.67       -8.30     23.04 o 
   5 -12  12        8.15        8.12     15.67 o 
   6 -12  12        5.72      -10.80     17.06 o 
   7 -12  12        6.50       -2.61     26.16 o 
   8 -12  12       40.42       57.66     36.05 o 
   9 -12  12       95.84      154.70     50.27 o 
  10 -12  12      116.10      108.26     48.80 o 
  11 -12  12        9.44      -18.92     38.07 o 
  12 -12  12       52.57       78.53     53.61 o 
  -7 -11  12       20.52       84.26     51.52 o 
  -6 -11  12       50.21       80.62     45.24 o 
  -5 -11  12        8.28       -3.82     30.76 o 
  -4 -11  12        7.95       21.72     29.14 o 
  -3 -11  12       14.32       20.25     27.34 o 
  -2 -11  12       90.94       80.33     35.24 o 
  -1 -11  12       76.30       74.23     32.93 o 
   0 -11  12       54.77       53.58     32.01 o 
   1 -11  12      378.26      473.67     55.75 o 
   2 -11  12      168.72      147.61     38.36 o 
   3 -11  12      576.30      663.32     63.98 o 
   4 -11  12       89.38       99.66     33.81 o 
   5 -11  12       36.56       37.14     19.34 o 
   6 -11  12       13.27        9.28     27.17 o 
   7 -11  12       23.36      -12.27     26.86 o 
   8 -11  12       65.51      109.10     43.51 o 
   9 -11  12        5.76       78.49     44.72 o 
  10 -11  12        4.83        6.39     36.75 o 
  11 -11  12       11.52       18.26     34.14 o 
  12 -11  12       14.25       32.56     43.55 o 
  -8 -10  12       10.63       59.75     47.00 o 
  -7 -10  12       14.01       48.95     44.39 o 
  -6 -10  12       22.37        0.77     31.23 o 
  -5 -10  12       15.50       42.81     35.68 o 
  -4 -10  12       59.56       92.12     37.19 o 
  -3 -10  12      389.07      454.78     58.28 o 
  -2 -10  12      160.05      165.69     43.84 o 
  -1 -10  12       46.16       40.53     27.89 o 
   0 -10  12        0.93       -6.91     18.78 o 
   1 -10  12       11.74       15.10     23.26 o 
   2 -10  12       27.23       10.91     22.82 o 
   3 -10  12      121.88      148.05     36.86 o 
   4 -10  12       69.92       58.24     27.23 o 
   5 -10  12       11.40       16.63     16.89 o 
   6 -10  12      159.77      211.40     31.24 o 
   7 -10  12       72.95      106.94     25.68 o 
   8 -10  12      175.63      231.73     53.61 o 
   9 -10  12        1.42       47.18     38.22 o 
  10 -10  12       32.85       18.85     37.04 o 
  11 -10  12       15.76      -18.63     33.44 o 
  12 -10  12       16.81       46.04     49.50 o 
  -9  -9  12        4.15        7.06     47.66 o 
  -8  -9  12       46.48      103.74     45.71 o 
  -7  -9  12       58.18       47.07     34.17 o 
  -6  -9  12       11.47       14.77     28.11 o 
  -5  -9  12      132.95      196.19     45.90 o 
  -4  -9  12      164.59      242.13     48.25 o 
  -3  -9  12      104.71       97.27     35.17 o 
  -2  -9  12      448.79      701.46     67.76 o 
  -1  -9  12        0.64        5.62     21.06 o 
   0  -9  12      564.68      607.13     59.57 o 
   1  -9  12       93.29       65.01     28.33 o 
   2  -9  12      202.73      261.53     45.13 o 
   3  -9  12        8.97       -6.43     17.93 o 
   4  -9  12       72.08       82.00     20.37 o 
   5  -9  12       10.47       17.98     15.65 o 
   6  -9  12        2.16       18.78     16.27 o 
   7  -9  12      271.20      318.45     36.94 o 
   8  -9  12       30.26       24.18     29.91 o 
   9  -9  12      134.87      176.13     52.70 o 
  10  -9  12       75.02       94.84     43.25 o 
  11  -9  12       30.17       65.04     51.85 o 
  12  -9  12        2.90        9.85     48.51 o
[truncated: 93,802 more chars]
